# Supplementary material for: Biofilm- and Spore-Disruptive Star-Shaped Poly(l‑lysine)/Hyaluronic Acid Microgels for Targeted Oral Therapy of Clostridioides difficile Infection
Source: Biomacromolecules. 2026 Apr 22;27(5):3019–32. doi: 10.1021/acs.biomac.5c02037 (PMC13169347; doi:10.1021/acs.biomac.5c02037)
Supplement: Supplementary file 2 [file bm5c02037_si_002.xls]

## Sheet: NMR_G2-PZLL10
-2.18723	8.61381
-2.18695	8.25392
-2.18668	9.23056
-2.1864	8.62352
-2.18613	8.04024
-2.18585	8.56703
-2.18558	8.96103
-2.1853	8.55562
-2.18503	8.65706
-2.18475	9.07014
-2.18448	9.04586
-2.1842	8.31333
-2.18393	9.09501
-2.18365	9.61201
-2.18338	8.03725
-2.1831	8.67547
-2.18282	8.32182
-2.18255	8.82423
-2.18227	7.96124
-2.182	7.57097
-2.18172	8.18812
-2.18145	8.4497
-2.18117	9.03017
-2.1809	9.02696
-2.18062	7.83223
-2.18035	8.02855
-2.18007	7.61008
-2.1798	7.69497
-2.17952	8.86263
-2.17925	8.04148
-2.17897	8.33387
-2.1787	7.99951
-2.17842	7.70051
-2.17815	7.51419
-2.17787	8.38057
-2.1776	8.10539
-2.17732	8.03961
-2.17705	8.27971
-2.17677	7.6651
-2.1765	7.84143
-2.17622	7.74234
-2.17595	7.76593
-2.17567	8.00653
-2.1754	7.06089
-2.17512	8.02006
-2.17485	7.68355
-2.17457	7.561
-2.1743	7.6302
-2.17402	7.59924
-2.17375	8.15567
-2.17347	8.52489
-2.1732	7.24127
-2.17292	8.17977
-2.17265	7.86034
-2.17237	7.05143
-2.1721	6.92639
-2.17182	6.82703
-2.17155	6.82878
-2.17127	7.29381
-2.171	7.24998
-2.17072	7.64635
-2.17045	7.17214
-2.17017	6.88605
-2.1699	6.77925
-2.16962	7.63609
-2.16935	7.35171
-2.16907	6.83422
-2.16879	7.50964
-2.16852	7.53671
-2.16824	7.50506
-2.16797	7.96457
-2.16769	7.36101
-2.16742	7.86926
-2.16714	7.54278
-2.16687	7.07227
-2.16659	7.69545
-2.16632	8.02385
-2.16604	6.50887
-2.16577	6.99517
-2.16549	7.2044
-2.16522	6.89046
-2.16494	7.10809
-2.16467	7.90614
-2.16439	7.54066
-2.16412	6.86694
-2.16384	6.9951
-2.16357	7.00765
-2.16329	6.86089
-2.16302	7.24479
-2.16274	7.27062
-2.16247	6.89667
-2.16219	7.12727
-2.16192	6.91503
-2.16164	6.84017
-2.16137	6.57802
-2.16109	7.32778
-2.16082	6.03153
-2.16054	7.47096
-2.16027	6.58497
-2.15999	7.21162
-2.15972	7.18454
-2.15944	7.37478
-2.15917	6.61741
-2.15889	7.04997
-2.15862	6.6249
-2.15834	7.04271
-2.15807	7.22769
-2.15779	6.34843
-2.15752	7.00713
-2.15724	7.44006
-2.15697	6.32813
-2.15669	6.52501
-2.15642	6.631
-2.15614	7.22569
-2.15587	6.92006
-2.15559	6.81504
-2.15532	6.9593
-2.15504	6.61085
-2.15476	6.86193
-2.15449	6.61328
-2.15421	6.85869
-2.15394	6.14163
-2.15366	6.41355
-2.15339	7.09632
-2.15311	7.53495
-2.15284	6.87422
-2.15256	6.48547
-2.15229	5.81415
-2.15201	7.04039
-2.15174	6.0315
-2.15146	6.09969
-2.15119	5.57017
-2.15091	6.54959
-2.15064	6.37157
-2.15036	6.90277
-2.15009	5.26944
-2.14981	6.1281
-2.14954	6.62162
-2.14926	7.01953
-2.14899	6.49149
-2.14871	6.72347
-2.14844	6.71055
-2.14816	5.685
-2.14789	6.2886
-2.14761	5.72204
-2.14734	6.12062
-2.14706	6.5019
-2.14679	6.33803
-2.14651	6.34632
-2.14624	6.67399
-2.14596	6.33036
-2.14569	6.38113
-2.14541	5.82928
-2.14514	6.00049
-2.14486	6.58551
-2.14459	6.13047
-2.14431	6.37086
-2.14404	6.14025
-2.14376	5.96263
-2.14349	5.33163
-2.14321	6.30989
-2.14294	5.77781
-2.14266	6.29326
-2.14239	5.36605
-2.14211	5.80865
-2.14184	5.07708
-2.14156	5.8065
-2.14129	5.28105
-2.14101	5.88637
-2.14073	6.51215
-2.14046	6.06165
-2.14018	5.41886
-2.13991	5.82016
-2.13963	6.19552
-2.13936	5.13777
-2.13908	5.79337
-2.13881	5.76088
-2.13853	5.91246
-2.13826	6.26926
-2.13798	5.45785
-2.13771	6.46187
-2.13743	5.4985
-2.13716	5.57285
-2.13688	5.55498
-2.13661	5.59654
-2.13633	5.63183
-2.13606	5.38797
-2.13578	6.16481
-2.13551	5.82425
-2.13523	6.0127
-2.13496	5.25025
-2.13468	5.59164
-2.13441	5.07673
-2.13413	4.89612
-2.13386	5.0469
-2.13358	5.46788
-2.13331	5.29862
-2.13303	6.04716
-2.13276	5.52963
-2.13248	5.35089
-2.13221	4.63487
-2.13193	4.91073
-2.13166	5.64203
-2.13138	5.20385
-2.13111	4.62762
-2.13083	5.45216
-2.13056	5.04227
-2.13028	4.72184
-2.13001	5.40935
-2.12973	4.95988
-2.12946	5.18077
-2.12918	5.73005
-2.12891	4.81429
-2.12863	4.92259
-2.12836	4.77296
-2.12808	5.48211
-2.12781	5.16249
-2.12753	5.32444
-2.12726	4.58506
-2.12698	5.26753
-2.12671	4.54801
-2.12643	4.6633
-2.12615	4.21615
-2.12588	3.985
-2.1256	5.24415
-2.12533	5.2099
-2.12505	4.93019
-2.12478	3.88512
-2.1245	5.0081
-2.12423	4.74601
-2.12395	4.17089
-2.12368	4.67695
-2.1234	5.02123
-2.12313	4.52813
-2.12285	5.23325
-2.12258	5.26908
-2.1223	4.88699
-2.12203	4.61065
-2.12175	4.3032
-2.12148	4.345
-2.1212	4.37782
-2.12093	4.92431
-2.12065	4.11601
-2.12038	4.4202
-2.1201	4.68276
-2.11983	3.95074
-2.11955	5.00602
-2.11928	3.73434
-2.119	3.32899
-2.11873	3.97889
-2.11845	3.80544
-2.11818	3.64558
-2.1179	3.84762
-2.11763	4.01693
-2.11735	3.96268
-2.11708	4.56405
-2.1168	4.1834
-2.11653	4.75963
-2.11625	5.69372
-2.11598	3.75955
-2.1157	4.51516
-2.11543	4.39874
-2.11515	4.46539
-2.11488	4.39436
-2.1146	4.33745
-2.11433	4.06356
-2.11405	4.38108
-2.11378	3.88339
-2.1135	4.476
-2.11323	4.13026
-2.11295	4.12478
-2.11268	3.64352
-2.1124	3.28903
-2.11212	4.89697
-2.11185	4.9117
-2.11157	3.97095
-2.1113	4.12977
-2.11102	5.03174
-2.11075	4.62397
-2.11047	4.12286
-2.1102	3.61192
-2.10992	3.98731
-2.10965	3.48489
-2.10937	3.36736
-2.1091	4.32849
-2.10882	3.77599
-2.10855	4.27667
-2.10827	3.75296
-2.108	4.37119
-2.10772	3.72809
-2.10745	4.02869
-2.10717	4.08023
-2.1069	4.59901
-2.10662	4.46525
-2.10635	4.59958
-2.10607	3.50996
-2.1058	2.99084
-2.10552	3.4385
-2.10525	3.50667
-2.10497	3.9754
-2.1047	3.99318
-2.10442	4.06794
-2.10415	3.26738
-2.10387	3.52872
-2.1036	3.92421
-2.10332	3.53834
-2.10305	3.5714
-2.10277	3.03873
-2.1025	3.6955
-2.10222	3.2335
-2.10195	3.72228
-2.10167	3.84131
-2.1014	3.62056
-2.10112	3.19886
-2.10085	3.71692
-2.10057	3.37703
-2.1003	3.84486
-2.10002	4.18835
-2.09975	3.34675
-2.09947	3.73347
-2.0992	3.1619
-2.09892	2.86383
-2.09865	3.53313
-2.09837	3.66237
-2.09809	4.51755
-2.09782	3.54228
-2.09754	4.03973
-2.09727	3.75857
-2.09699	3.44145
-2.09672	3.25309
-2.09644	3.04658
-2.09617	3.4755
-2.09589	3.88056
-2.09562	3.81166
-2.09534	2.70384
-2.09507	3.83614
-2.09479	3.73722
-2.09452	2.96979
-2.09424	3.75266
-2.09397	3.28161
-2.09369	2.84254
-2.09342	2.96466
-2.09314	2.78683
-2.09287	3.32836
-2.09259	3.2078
-2.09232	2.78138
-2.09204	2.39888
-2.09177	3.7708
-2.09149	3.64416
-2.09122	3.02295
-2.09094	3.54266
-2.09067	2.62931
-2.09039	2.8418
-2.09012	2.09873
-2.08984	2.68145
-2.08957	2.74363
-2.08929	2.80428
-2.08902	3.50648
-2.08874	3.82475
-2.08847	2.9986
-2.08819	3.22606
-2.08792	3.06109
-2.08764	3.31116
-2.08737	4.06545
-2.08709	2.57812
-2.08682	2.52558
-2.08654	2.46961
-2.08627	2.5036
-2.08599	2.76354
-2.08572	3.13243
-2.08544	3.26029
-2.08517	3.22388
-2.08489	2.91203
-2.08462	2.70998
-2.08434	2.9273
-2.08406	3.15835
-2.08379	2.69274
-2.08351	2.82812
-2.08324	2.01941
-2.08296	2.23509
-2.08269	2.72038
-2.08241	2.94238
-2.08214	2.88964
-2.08186	2.33225
-2.08159	2.21673
-2.08131	1.99414
-2.08104	3.20319
-2.08076	3.15733
-2.08049	2.02525
-2.08021	2.66091
-2.07994	1.87743
-2.07966	2.98231
-2.07939	2.04075
-2.07911	2.4035
-2.07884	1.83124
-2.07856	2.44902
-2.07829	1.89234
-2.07801	1.99675
-2.07774	2.22158
-2.07746	2.31479
-2.07719	2.72052
-2.07691	2.19262
-2.07664	1.92529
-2.07636	2.76003
-2.07609	2.58087
-2.07581	2.63929
-2.07554	2.73446
-2.07526	2.69099
-2.07499	2.19272
-2.07471	2.05423
-2.07444	1.65318
-2.07416	2.01002
-2.07389	2.1874
-2.07361	3.38967
-2.07334	1.67526
-2.07306	1.48674
-2.07279	2.23833
-2.07251	2.01968
-2.07224	2.2599
-2.07196	2.17067
-2.07169	2.74214
-2.07141	1.663
-2.07114	1.48073
-2.07086	2.2022
-2.07059	1.30802
-2.07031	2.51468
-2.07003	1.63569
-2.06976	2.41798
-2.06948	1.61602
-2.06921	1.76049
-2.06893	1.71442
-2.06866	1.41627
-2.06838	2.34721
-2.06811	1.42987
-2.06783	2.24049
-2.06756	1.64505
-2.06728	1.6962
-2.06701	2.31638
-2.06673	1.93129
-2.06646	2.1488
-2.06618	2.10085
-2.06591	1.54975
-2.06563	1.55349
-2.06536	2.15587
-2.06508	1.76886
-2.06481	2.13896
-2.06453	1.66575
-2.06426	2.0145
-2.06398	1.67919
-2.06371	1.9955
-2.06343	1.37404
-2.06316	1.39361
-2.06288	1.51539
-2.06261	1.17113
-2.06233	1.71681
-2.06206	2.67606
-2.06178	1.57972
-2.06151	2.16683
-2.06123	1.29238
-2.06096	1.38776
-2.06068	1.59884
-2.06041	0.981109
-2.06013	2.05917
-2.05986	0.90277
-2.05958	1.39223
-2.05931	1.53446
-2.05903	1.08768
-2.05876	1.85817
-2.05848	1.51983
-2.05821	1.94456
-2.05793	1.55614
-2.05766	1.31621
-2.05738	1.26494
-2.05711	0.982994
-2.05683	2.25743
-2.05656	1.71106
-2.05628	1.95154
-2.056	1.1627
-2.05573	1.52375
-2.05545	1.01232
-2.05518	0.848505
-2.0549	1.91116
-2.05463	0.819954
-2.05435	0.908623
-2.05408	2.38003
-2.0538	1.67769
-2.05353	0.166575
-2.05325	1.7668
-2.05298	1.12839
-2.0527	1.58311
-2.05243	1.10858
-2.05215	0.367744
-2.05188	1.29953
-2.0516	0.169789
-2.05133	1.85207
-2.05105	1.41634
-2.05078	0.390955
-2.0505	2.20745
-2.05023	1.30236
-2.04995	0.850926
-2.04968	1.50323
-2.0494	0.798932
-2.04913	1.60496
-2.04885	1.6397
-2.04858	1.31751
-2.0483	1.40731
-2.04803	1.39669
-2.04775	1.10914
-2.04748	1.20363
-2.0472	1.66943
-2.04693	0.934723
-2.04665	1.85322
-2.04638	0.932887
-2.0461	1.29464
-2.04583	2.19098
-2.04555	1.18011
-2.04528	1.70236
-2.045	0.659988
-2.04473	0.389925
-2.04445	0.177601
-2.04418	1.24735
-2.0439	0.611961
-2.04363	1.22159
-2.04335	1.01
-2.04308	0.164463
-2.0428	1.34295
-2.04253	1.18251
-2.04225	0.816223
-2.04198	0.782928
-2.0417	1.74419
-2.04142	0.806871
-2.04115	0.687137
-2.04087	0.757788
-2.0406	0.965772
-2.04032	0.751412
-2.04005	0.20497
-2.03977	1.42358
-2.0395	1.53001
-2.03922	0.692777
-2.03895	0.695706
-2.03867	1.4655
-2.0384	0.909708
-2.03812	0.506844
-2.03785	1.17044
-2.03757	-0.0890404
-2.0373	1.52083
-2.03702	1.34337
-2.03675	-0.0533361
-2.03647	1.01419
-2.0362	0.553773
-2.03592	1.04344
-2.03565	1.03677
-2.03537	0.367185
-2.0351	0.649479
-2.03482	1.15203
-2.03455	1.34104
-2.03427	0.624709
-2.034	0.532865
-2.03372	0.917759
-2.03345	0.744006
-2.03317	-0.0234965
-2.0329	0.967292
-2.03262	0.609592
-2.03235	0.870393
-2.03207	1.44658
-2.0318	0.984102
-2.03152	0.100843
-2.03125	-0.389387
-2.03097	0.951622
-2.0307	0.864269
-2.03042	-0.447592
-2.03015	0.353803
-2.02987	0.132181
-2.0296	0.354277
-2.02932	1.99638
-2.02905	1.22267
-2.02877	0.541381
-2.0285	0.675977
-2.02822	0.733396
-2.02795	1.03467
-2.02767	0.777065
-2.02739	1.01756
-2.02712	1.11823
-2.02684	0.901038
-2.02657	1.05972
-2.02629	-0.33826
-2.02602	-0.939103
-2.02574	-0.0103744
-2.02547	0.942174
-2.02519	-0.703488
-2.02492	-0.0121453
-2.02464	-0.0398106
-2.02437	0.303038
-2.02409	0.0137475
-2.02382	1.00916
-2.02354	0.524018
-2.02327	1.66636
-2.02299	0.407042
-2.02272	0.899005
-2.02244	1.78768
-2.02217	0.862471
-2.02189	-0.164581
-2.02162	0.758089
-2.02134	0.210393
-2.02107	0.484631
-2.02079	0.693135
-2.02052	1.35352
-2.02024	0.830893
-2.01997	0.861822
-2.01969	0.0691647
-2.01942	0.339049
-2.01914	0.454965
-2.01887	-0.482367
-2.01859	0.404016
-2.01832	0.280392
-2.01804	0.989096
-2.01777	0.253421
-2.01749	1.10541
-2.01722	0.257894
-2.01694	0.647899
-2.01667	0.14459
-2.01639	0.579403
-2.01612	0.421306
-2.01584	1.24045
-2.01557	-0.644893
-2.01529	0.0661641
-2.01502	0.316882
-2.01474	-0.148294
-2.01447	-0.480009
-2.01419	0.428269
-2.01392	-0.286929
-2.01364	0.434107
-2.01336	0.126264
-2.01309	-0.229116
-2.01281	-0.765645
-2.01254	-0.432993
-2.01226	-0.264439
-2.01199	-0.00869119
-2.01171	-0.797098
-2.01144	0.555802
-2.01116	0.313208
-2.01089	1.09917
-2.01061	0.495862
-2.01034	-0.0205512
-2.01006	-0.499169
-2.00979	0.320442
-2.00951	-0.228471
-2.00924	0.0639984
-2.00896	-0.0181597
-2.00869	-0.358402
-2.00841	-0.399374
-2.00814	0.296321
-2.00786	-0.547583
-2.00759	-0.113523
-2.00731	-0.8137
-2.00704	-0.678244
-2.00676	0.369236
-2.00649	-0.668606
-2.00621	-0.870093
-2.00594	0.890046
-2.00566	-0.21686
-2.00539	-0.231472
-2.00511	-1.35742
-2.00484	-1.10003
-2.00456	0.389847
-2.00429	-0.672054
-2.00401	0.254131
-2.00374	-0.014681
-2.00346	0.634413
-2.00319	0.251728
-2.00291	-0.896585
-2.00264	0.207337
-2.00236	-1.54603
-2.00209	-0.490606
-2.00181	-0.120867
-2.00154	-0.084293
-2.00126	-0.457743
-2.00099	-0.0764824
-2.00071	-0.318226
-2.00044	-0.356558
-2.00016	-0.689865
-1.99989	-0.0507994
-1.99961	-0.663643
-1.99933	-0.360367
-1.99906	-0.108915
-1.99878	-0.363036
-1.99851	0.420365
-1.99823	-0.660328
-1.99796	0.0879674
-1.99768	-0.0123048
-1.99741	-1.47068
-1.99713	-1.04547
-1.99686	-0.637969
-1.99658	-0.677487
-1.99631	-1.06451
-1.99603	-0.401089
-1.99576	0.439017
-1.99548	-0.202069
-1.99521	-0.409192
-1.99493	-0.968553
-1.99466	-1.46415
-1.99438	0.664474
-1.99411	0.377735
-1.99383	-0.984221
-1.99356	-1.55106
-1.99328	-0.154373
-1.99301	0.685704
-1.99273	-0.655654
-1.99246	0.284253
-1.99218	-0.905483
-1.99191	-1.10132
-1.99163	0.149782
-1.99136	-0.266954
-1.99108	-0.54071
-1.99081	0.782345
-1.99053	-1.1907
-1.99026	-0.697551
-1.98998	-0.292739
-1.98971	-0.797094
-1.98943	-0.346746
-1.98916	-0.224746
-1.98888	0.637868
-1.98861	-0.00994131
-1.98833	-1.36814
-1.98806	-1.12199
-1.98778	-0.0764785
-1.98751	-0.773702
-1.98723	-1.51057
-1.98696	1.03963
-1.98668	-0.578416
-1.98641	-0.539238
-1.98613	-0.890878
-1.98586	-0.313175
-1.98558	-0.417252
-1.9853	-0.642471
-1.98503	-1.02321
-1.98475	-1.0889
-1.98448	-1.01078
-1.9842	-1.66306
-1.98393	-0.138913
-1.98365	-1.30316
-1.98338	-0.870837
-1.9831	-0.746746
-1.98283	-0.238668
-1.98255	-1.24757
-1.98228	-0.907321
-1.982	-0.806392
-1.98173	-1.41964
-1.98145	-1.76872
-1.98118	-0.850041
-1.9809	-1.39635
-1.98063	-0.0640023
-1.98035	-0.909293
-1.98008	-1.25277
-1.9798	-0.336202
-1.97953	-1.38904
-1.97925	-0.46879
-1.97898	-0.629983
-1.9787	-0.230613
-1.97843	-1.7129
-1.97815	-0.672489
-1.97788	-0.742786
-1.9776	-0.679454
-1.97733	-0.846473
-1.97705	0.0161483
-1.97678	-0.737819
-1.9765	-0.817452
-1.97623	-0.601042
-1.97595	-1.44614
-1.97568	-0.950585
-1.9754	-0.0744606
-1.97513	0.0251783
-1.97485	-1.21071
-1.97458	-2.07432
-1.9743	-1.77515
-1.97403	-0.428633
-1.97375	-0.728788
-1.97348	-1.31541
-1.9732	-1.12476
-1.97293	-0.540726
-1.97265	-1.68084
-1.97238	-1.15535
-1.9721	-1.4381
-1.97183	-0.370966
-1.97155	-1.33266
-1.97128	-0.674507
-1.971	-1.19819
-1.97072	-0.252271
-1.97045	-0.499867
-1.97017	-1.88009
-1.9699	-1.83224
-1.96962	-0.691342
-1.96935	-1.92171
-1.96907	-0.858936
-1.9688	-1.36333
-1.96852	-0.688283
-1.96825	-0.70521
-1.96797	-0.881115
-1.9677	-1.05182
-1.96742	-1.50422
-1.96715	-0.164767
-1.96687	-0.114851
-1.9666	-0.764454
-1.96632	-1.69748
-1.96605	-0.210755
-1.96577	-1.79665
-1.9655	-0.621941
-1.96522	-0.266343
-1.96495	-0.209862
-1.96467	-1.14332
-1.9644	-1.92565
-1.96412	-2.35186
-1.96385	-1.34025
-1.96357	-0.720667
-1.9633	-1.19382
-1.96302	-1.18724
-1.96275	-0.45209
-1.96247	-0.468399
-1.9622	-0.415066
-1.96192	-0.988893
-1.96165	-1.67763
-1.96137	-1.31564
-1.9611	-1.68206
-1.96082	-0.812087
-1.96055	-0.898389
-1.96027	-2.82937
-1.96	-0.330314
-1.95972	-0.0953378
-1.95945	-0.171026
-1.95917	-2.35384
-1.9589	-0.472563
-1.95862	-2.02422
-1.95835	-0.914671
-1.95807	-1.60612
-1.9578	-1.70937
-1.95752	-1.59876
-1.95725	-1.55054
-1.95697	-1.67826
-1.95669	-1.66062
-1.95642	-1.31987
-1.95614	-1.15205
-1.95587	-1.4856
-1.95559	-0.107042
-1.95532	-0.746553
-1.95504	-0.929154
-1.95477	-2.36678
-1.95449	-1.25258
-1.95422	-1.62667
-1.95394	-1.59478
-1.95367	-1.19553
-1.95339	-1.80565
-1.95312	-0.703537
-1.95284	-0.507361
-1.95257	-1.2852
-1.95229	-1.91898
-1.95202	-0.878017
-1.95174	-1.68308
-1.95147	-1.54633
-1.95119	-1.83977
-1.95092	-1.03287
-1.95064	-1.43042
-1.95037	-2.52216
-1.95009	-2.04478
-1.94982	-2.13068
-1.94954	-1.15428
-1.94927	-0.914855
-1.94899	-1.93706
-1.94872	-1.9138
-1.94844	-1.53482
-1.94817	-2.09597
-1.94789	-0.909456
-1.94762	-1.5327
-1.94734	-0.844156
-1.94707	-0.858108
-1.94679	-0.933595
-1.94652	-1.08603
-1.94624	-2.38999
-1.94597	-0.955001
-1.94569	-2.04509
-1.94542	-2.05333
-1.94514	-1.38303
-1.94487	-0.925519
-1.94459	-2.15611
-1.94432	-2.76358
-1.94404	-0.157016
-1.94377	-0.845917
-1.94349	-1.49078
-1.94322	-1.36571
-1.94294	-1.99215
-1.94266	-1.14367
-1.94239	-1.19588
-1.94211	-1.88929
-1.94184	-1.72849
-1.94156	-1.59401
-1.94129	-0.652278
-1.94101	-1.96414
-1.94074	-1.68487
-1.94046	-1.98648
-1.94019	-1.30399
-1.93991	-1.2362
-1.93964	-0.993721
-1.93936	-0.407404
-1.93909	-0.934893
-1.93881	-2.58069
-1.93854	-0.832384
-1.93826	-1.99079
-1.93799	-2.1203
-1.93771	-1.01149
-1.93744	-2.021
-1.93716	-2.61118
-1.93689	-2.346
-1.93661	-1.87107
-1.93634	-1.32642
-1.93606	-1.53691
-1.93579	-1.33757
-1.93551	-1.7149
-1.93524	-0.937937
-1.93496	-1.21475
-1.93469	-1.24499
-1.93441	-1.95325
-1.93414	-1.40794
-1.93386	-2.23659
-1.93359	-0.970346
-1.93331	-1.37896
-1.93304	-1.26159
-1.93276	-0.376621
-1.93249	-1.26579
-1.93221	-2.46258
-1.93194	-1.28262
-1.93166	-3.13702
-1.93139	-2.14979
-1.93111	-1.28966
-1.93084	-0.61374
-1.93056	-1.80449
-1.93029	-2.05288
-1.93001	-1.71228
-1.92974	-0.483583
-1.92946	-0.887711
-1.92919	-0.985052
-1.92891	-1.40915
-1.92863	-1.31104
-1.92836	-1.86181
-1.92808	-2.57911
-1.92781	-1.67277
-1.92753	-2.19138
-1.92726	-1.52212
-1.92698	-0.288869
-1.92671	-2.31973
-1.92643	-0.887989
-1.92616	-1.23516
-1.92588	-1.44858
-1.92561	-2.13215
-1.92533	-1.12184
-1.92506	-1.19675
-1.92478	-1.97263
-1.92451	-0.734469
-1.92423	-1.57848
-1.92396	-1.47245
-1.92368	-1.75193
-1.92341	-1.92836
-1.92313	-1.5036
-1.92286	-0.551228
-1.92258	-1.50428
-1.92231	-0.846138
-1.92203	-2.03848
-1.92176	-1.356
-1.92148	-2.01657
-1.92121	-1.09679
-1.92093	-1.66346
-1.92066	-1.62792
-1.92038	-1.23069
-1.92011	-1.02315
-1.91983	-1.51248
-1.91956	-1.55433
-1.91928	-1.58679
-1.91901	-2.23483
-1.91873	-1.71161
-1.91846	-1.28286
-1.91818	-1.5299
-1.91791	-1.8931
-1.91763	-1.2902
-1.91736	-2.5867
-1.91708	-2.20236
-1.91681	-2.12159
-1.91653	-2.49624
-1.91626	-1.77266
-1.91598	-2.11281
-1.91571	-1.60116
-1.91543	-1.18836
-1.91516	-2.26413
-1.91488	-2.04242
-1.9146	-1.81778
-1.91433	-1.47953
-1.91405	-1.25973
-1.91378	-0.851319
-1.9135	-0.712314
-1.91323	-1.15829
-1.91295	-0.497267
-1.91268	-0.902161
-1.9124	-1.33813
-1.91213	-1.83688
-1.91185	-1.58125
-1.91158	-2.03184
-1.9113	-1.59736
-1.91103	-2.43239
-1.91075	-2.45199
-1.91048	-0.654417
-1.9102	-1.26806
-1.90993	-2.48225
-1.90965	-1.86579
-1.90938	-1.48511
-1.9091	-1.16353
-1.90883	-1.22879
-1.90855	-2.61061
-1.90828	-2.26578
-1.908	-1.51636
-1.90773	-2.29926
-1.90745	-2.17421
-1.90718	-2.26384
-1.9069	-1.91207
-1.90663	-2.54017
-1.90635	-1.89452
-1.90608	-1.15476
-1.9058	-1.8808
-1.90553	-1.57738
-1.90525	-1.32428
-1.90498	-1.49062
-1.9047	-2.65124
-1.90443	-0.952045
-1.90415	-1.23586
-1.90388	-2.10365
-1.9036	-2.14912
-1.90333	-2.19695
-1.90305	-1.88504
-1.90278	-1.46906
-1.9025	-1.96787
-1.90223	-1.88291
-1.90195	-1.32669
-1.90168	-2.92783
-1.9014	-1.63914
-1.90113	-2.46106
-1.90085	-2.00731
-1.90058	-0.461593
-1.9003	-1.83898
-1.90002	-0.900019
-1.89975	-1.85798
-1.89947	-1.82772
-1.8992	-1.57932
-1.89892	-1.50235
-1.89865	-2.50954
-1.89837	-1.52353
-1.8981	-2.051
-1.89782	-2.22293
-1.89755	-2.89389
-1.89727	-2.54561
-1.897	-2.30273
-1.89672	-1.6607
-1.89645	-1.91115
-1.89617	-2.48638
-1.8959	-1.39795
-1.89562	-1.32597
-1.89535	-0.840397
-1.89507	-2.0135
-1.8948	-2.1459
-1.89452	-2.11878
-1.89425	-0.875409
-1.89397	-1.7862
-1.8937	-1.24478
-1.89342	-1.87862
-1.89315	-1.66009
-1.89287	-1.3536
-1.8926	-1.33643
-1.89232	-1.63301
-1.89205	-2.17776
-1.89177	-1.7993
-1.8915	-2.02316
-1.89122	-2.081
-1.89095	-1.27962
-1.89067	-1.29996
-1.8904	-2.22198
-1.89012	-2.47049
-1.88985	-1.45142
-1.88957	-2.38887
-1.8893	-0.893343
-1.88902	-1.57205
-1.88875	-1.58333
-1.88847	-2.72361
-1.8882	-2.23398
-1.88792	-1.63564
-1.88765	-1.18249
-1.88737	-1.93454
-1.8871	-1.95269
-1.88682	-2.16721
-1.88655	-1.87765
-1.88627	-1.33783
-1.88599	-1.61348
-1.88572	-1.0444
-1.88544	-1.42371
-1.88517	-2.67769
-1.88489	-1.62029
-1.88462	-1.77836
-1.88434	-1.72058
-1.88407	-2.12444
-1.88379	-2.11481
-1.88352	-2.53621
-1.88324	-1.94715
-1.88297	-2.65806
-1.88269	-1.79464
-1.88242	-1.71871
-1.88214	-1.73355
-1.88187	-2.34157
-1.88159	-2.70301
-1.88132	-1.77091
-1.88104	-1.54562
-1.88077	-0.751214
-1.88049	-0.778967
-1.88022	-2.86285
-1.87994	-2.70015
-1.87967	-2.41846
-1.87939	-1.53581
-1.87912	-1.30425
-1.87884	-2.08314
-1.87857	-2.15977
-1.87829	-2.5993
-1.87802	-2.14666
-1.87774	-1.62898
-1.87747	-0.990441
-1.87719	-2.25567
-1.87692	-1.63601
-1.87664	-2.4876
-1.87637	-1.40089
-1.87609	-0.64888
-1.87582	-2.17399
-1.87554	-1.80114
-1.87527	-2.26098
-1.87499	-1.45518
-1.87472	-2.10306
-1.87444	-1.81497
-1.87417	-2.02308
-1.87389	-3.21554
-1.87362	-2.44528
-1.87334	-2.08
-1.87307	-1.19657
-1.87279	-2.34702
-1.87252	-3.11421
-1.87224	-1.66838
-1.87196	-2.46769
-1.87169	-1.94667
-1.87141	-1.55647
-1.87114	-1.73666
-1.87086	-1.28443
-1.87059	-2.10852
-1.87031	-2.28944
-1.87004	-1.73941
-1.86976	-2.62193
-1.86949	-1.28656
-1.86921	-2.43891
-1.86894	-1.98969
-1.86866	-1.26336
-1.86839	-1.98559
-1.86811	-3.60219
-1.86784	-2.3329
-1.86756	-1.83718
-1.86729	-1.48618
-1.86701	-2.19657
-1.86674	-1.58649
-1.86646	-2.25429
-1.86619	-2.5351
-1.86591	-3.388
-1.86564	-2.79817
-1.86536	-2.15782
-1.86509	-1.91221
-1.86481	-2.4658
-1.86454	-1.8492
-1.86426	-1.93733
-1.86399	-2.77187
-1.86371	-1.73626
-1.86344	-1.48436
-1.86316	-1.4088
-1.86289	-0.997512
-1.86261	-0.764515
-1.86234	-1.23432
-1.86206	-1.41761
-1.86179	-1.80504
-1.86151	-1.39972
-1.86124	-2.27568
-1.86096	-1.83201
-1.86069	-2.67317
-1.86041	-1.95197
-1.86014	-2.89444
-1.85986	-2.16736
-1.85959	-1.90621
-1.85931	-1.92345
-1.85904	-2.28322
-1.85876	-2.13675
-1.85849	-1.63424
-1.85821	-3.39964
-1.85793	-2.2024
-1.85766	-2.69828
-1.85738	-2.35641
-1.85711	-1.49572
-1.85683	-1.41693
-1.85656	-1.50964
-1.85628	-2.13174
-1.85601	-2.21317
-1.85573	-1.4125
-1.85546	-3.10296
-1.85518	-1.789
-1.85491	-2.65356
-1.85463	-3.03682
-1.85436	-3.41322
-1.85408	-1.87277
-1.85381	-0.757493
-1.85353	-3.06399
-1.85326	-1.73041
-1.85298	-2.4175
-1.85271	-2.40962
-1.85243	-1.2115
-1.85216	-1.72359
-1.85188	-1.67644
-1.85161	-2.31159
-1.85133	-2.1027
-1.85106	-1.51804
-1.85078	-2.22101
-1.85051	-2.6639
-1.85023	-2.93034
-1.84996	-1.43047
-1.84968	-2.07337
-1.84941	-2.24064
-1.84913	-2.87565
-1.84886	-1.32016
-1.84858	-2.39092
-1.84831	-1.88154
-1.84803	-1.24558
-1.84776	-2.58102
-1.84748	-2.43446
-1.84721	-1.7571
-1.84693	-2.88011
-1.84666	-2.53928
-1.84638	-1.7188
-1.84611	-1.9225
-1.84583	-1.73522
-1.84556	-1.51554
-1.84528	-3.12882
-1.84501	-1.72205
-1.84473	-2.18436
-1.84446	-3.04662
-1.84418	-3.0502
-1.8439	-2.72548
-1.84363	-1.58988
-1.84335	-1.44612
-1.84308	-2.32289
-1.8428	-2.45367
-1.84253	-1.67747
-1.84225	-3.28609
-1.84198	-1.75156
-1.8417	-1.04771
-1.84143	-1.17276
-1.84115	-2.31531
-1.84088	-2.2876
-1.8406	-1.82702
-1.84033	-2.34932
-1.84005	-2.72119
-1.83978	-2.80555
-1.8395	-2.24275
-1.83923	-2.50804
-1.83895	-3.13858
-1.83868	-2.51043
-1.8384	-2.46399
-1.83813	-1.93942
-1.83785	-1.25273
-1.83758	-2.50072
-1.8373	-1.76977
-1.83703	-1.96649
-1.83675	-1.94593
-1.83648	-1.58673
-1.8362	-2.10214
-1.83593	-1.84249
-1.83565	-2.23015
-1.83538	-2.07271
-1.8351	-2.50281
-1.83483	-2.55089
-1.83455	-2.60735
-1.83428	-1.85821
-1.834	-1.90807
-1.83373	-2.3333
-1.83345	-2.68011
-1.83318	-2.62448
-1.8329	-1.83169
-1.83263	-3.29147
-1.83235	-3.34281
-1.83208	-1.86361
-1.8318	-1.82528
-1.83153	-1.97492
-1.83125	-2.62596
-1.83098	-2.12547
-1.8307	-2.67945
-1.83043	-1.46678
-1.83015	-2.22554
-1.82988	-1.72124
-1.8296	-2.93483
-1.82932	-2.8601
-1.82905	-2.86095
-1.82877	-2.50469
-1.8285	-2.89231
-1.82822	-0.969807
-1.82795	-1.27806
-1.82767	-1.21038
-1.8274	-2.25804
-1.82712	-1.5951
-1.82685	-1.57371
-1.82657	-3.55082
-1.8263	-2.05562
-1.82602	-2.4058
-1.82575	-1.93799
-1.82547	-2.33701
-1.8252	-2.21387
-1.82492	-1.87412
-1.82465	-2.22151
-1.82437	-2.72483
-1.8241	-1.81384
-1.82382	-1.97618
-1.82355	-2.41432
-1.82327	-2.4607
-1.823	-0.973527
-1.82272	-1.61606
-1.82245	-2.15562
-1.82217	-2.18767
-1.8219	-3.30104
-1.82162	-2.86433
-1.82135	-2.59406
-1.82107	-2.49914
-1.8208	-2.43624
-1.82052	-2.47582
-1.82025	-1.97992
-1.81997	-2.6172
-1.8197	-2.43208
-1.81942	-2.25479
-1.81915	-2.25863
-1.81887	-2.29678
-1.8186	-2.32456
-1.81832	-2.37879
-1.81805	-1.36759
-1.81777	-2.45713
-1.8175	-1.63234
-1.81722	-2.82239
-1.81695	-2.19497
-1.81667	-2.38483
-1.8164	-2.54888
-1.81612	-0.885289
-1.81585	-2.12976
-1.81557	-2.33028
-1.81529	-1.94301
-1.81502	-1.93353
-1.81474	-1.16667
-1.81447	-1.1479
-1.81419	-1.7757
-1.81392	-1.05789
-1.81364	-2.24083
-1.81337	-2.13349
-1.81309	-3.02964
-1.81282	-1.85104
-1.81254	-2.43889
-1.81227	-2.14499
-1.81199	-2.80665
-1.81172	-3.23906
-1.81144	-2.64109
-1.81117	-2.82951
-1.81089	-2.72854
-1.81062	-1.48188
-1.81034	-2.40606
-1.81007	-1.14006
-1.80979	-2.08106
-1.80952	-2.43905
-1.80924	-2.31718
-1.80897	-1.62558
-1.80869	-1.80546
-1.80842	-2.51711
-1.80814	-2.46519
-1.80787	-2.69236
-1.80759	-2.81016
-1.80732	-1.98718
-1.80704	-1.90188
-1.80677	-2.25793
-1.80649	-1.95127
-1.80622	-1.62286
-1.80594	-1.60749
-1.80567	-2.87121
-1.80539	-1.92672
-1.80512	-2.4851
-1.80484	-2.67266
-1.80457	-2.04458
-1.80429	-2.56792
-1.80402	-2.50722
-1.80374	-2.72471
-1.80347	-2.26659
-1.80319	-1.68377
-1.80292	-2.0591
-1.80264	-1.89507
-1.80237	-2.40501
-1.80209	-1.28974
-1.80182	-1.7095
-1.80154	-1.4153
-1.80126	-2.01178
-1.80099	-1.61026
-1.80071	-2.2021
-1.80044	-1.84703
-1.80016	-1.78766
-1.79989	-2.97802
-1.79961	-2.1792
-1.79934	-2.46673
-1.79906	-2.72084
-1.79879	-3.21018
-1.79851	-2.26404
-1.79824	-2.42071
-1.79796	-2.5485
-1.79769	-1.22937
-1.79741	-2.42209
-1.79714	-2.1129
-1.79686	-2.10186
-1.79659	-2.96377
-1.79631	-1.71835
-1.79604	-1.61085
-1.79576	-2.77419
-1.79549	-2.18308
-1.79521	-3.11607
-1.79494	-2.40167
-1.79466	-1.9209
-1.79439	-2.09649
-1.79411	-2.55551
-1.79384	-1.61384
-1.79356	-1.97436
-1.79329	-1.91036
-1.79301	-1.4346
-1.79274	-1.49693
-1.79246	-3.44703
-1.79219	-1.80022
-1.79191	-1.76097
-1.79164	-2.21826
-1.79136	-1.95635
-1.79109	-1.98776
-1.79081	-1.36135
-1.79054	-0.782546
-1.79026	-2.36516
-1.78999	-1.32165
-1.78971	-1.05101
-1.78944	-1.58614
-1.78916	-2.27732
-1.78889	-2.33733
-1.78861	-2.29663
-1.78834	-2.10701
-1.78806	-1.95941
-1.78779	-1.8262
-1.78751	-2.48127
-1.78723	-2.94265
-1.78696	-1.44853
-1.78668	-2.18525
-1.78641	-1.58945
-1.78613	-2.84159
-1.78586	-2.6375
-1.78558	-2.38991
-1.78531	-3.01345
-1.78503	-2.60111
-1.78476	-2.32318
-1.78448	-1.07014
-1.78421	-2.57851
-1.78393	-2.01356
-1.78366	-1.33712
-1.78338	-1.56423
-1.78311	-2.64129
-1.78283	-1.50658
-1.78256	-2.13135
-1.78228	-1.363
-1.78201	-2.51092
-1.78173	-2.50477
-1.78146	-2.57559
-1.78118	-2.6741
-1.78091	-1.74947
-1.78063	-2.19676
-1.78036	-2.02993
-1.78008	-1.71555
-1.77981	-1.82121
-1.77953	-2.72321
-1.77926	-2.54518
-1.77898	-2.83728
-1.77871	-1.82136
-1.77843	-1.40369
-1.77816	-1.78771
-1.77788	-1.9966
-1.77761	-2.84285
-1.77733	-3.29678
-1.77706	-2.38375
-1.77678	-1.30544
-1.77651	-2.95311
-1.77623	-2.59376
-1.77596	-0.934202
-1.77568	-2.56097
-1.77541	-1.63101
-1.77513	-1.22252
-1.77486	-2.17423
-1.77458	-2.4646
-1.77431	-1.71498
-1.77403	-2.16027
-1.77376	-2.53238
-1.77348	-0.917845
-1.7732	-2.6074
-1.77293	-0.98974
-1.77265	-2.12946
-1.77238	-2.68699
-1.7721	-2.4333
-1.77183	-2.72426
-1.77155	-2.07482
-1.77128	-2.07101
-1.771	-2.72964
-1.77073	-3.10551
-1.77045	-1.3104
-1.77018	-2.8097
-1.7699	-2.1843
-1.76963	-2.32006
-1.76935	-2.42602
-1.76908	-2.68127
-1.7688	-2.52453
-1.76853	-1.91557
-1.76825	-2.31015
-1.76798	-1.77687
-1.7677	-3.2701
-1.76743	-1.92315
-1.76715	-1.73633
-1.76688	-2.89663
-1.7666	-0.85802
-1.76633	-1.97295
-1.76605	-3.23402
-1.76578	-2.1568
-1.7655	-2.47299
-1.76523	-2.38359
-1.76495	-2.35508
-1.76468	-1.91891
-1.7644	-3.19675
-1.76413	-2.42913
-1.76385	-1.68627
-1.76358	-2.58967
-1.7633	-1.54895
-1.76303	-1.73276
-1.76275	-2.48848
-1.76248	-2.68436
-1.7622	-2.01054
-1.76193	-2.07606
-1.76165	-1.50863
-1.76138	-1.59514
-1.7611	-1.95042
-1.76083	-2.25847
-1.76055	-2.5382
-1.76028	-2.20068
-1.76	-2.42893
-1.75973	-2.20603
-1.75945	-2.42031
-1.75918	-1.69621
-1.7589	-2.43033
-1.75862	-2.62299
-1.75835	-2.14328
-1.75807	-1.68975
-1.7578	-0.95707
-1.75752	-2.03041
-1.75725	-2.50117
-1.75697	-3.07029
-1.7567	-3.46771
-1.75642	-2.3903
-1.75615	-2.09513
-1.75587	-2.25049
-1.7556	-2.41324
-1.75532	-3.09105
-1.75505	-2.48333
-1.75477	-2.86664
-1.7545	-2.27714
-1.75422	-1.05924
-1.75395	-1.53652
-1.75367	-2.94881
-1.7534	-3.08537
-1.75312	-1.72019
-1.75285	-2.51554
-1.75257	-3.29415
-1.7523	-1.70367
-1.75202	-2.4384
-1.75175	-2.69017
-1.75147	-2.60585
-1.7512	-1.78311
-1.75092	-2.18212
-1.75065	-1.7553
-1.75037	-1.95355
-1.7501	-1.80518
-1.74982	-2.84102
-1.74955	-2.3828
-1.74927	-2.52591
-1.749	-2.20137
-1.74872	-1.95471
-1.74845	-1.91576
-1.74817	-2.21675
-1.7479	-1.96492
-1.74762	-3.73116
-1.74735	-2.25787
-1.74707	-2.13239
-1.7468	-1.56508
-1.74652	-2.22309
-1.74625	-1.20161
-1.74597	-1.94686
-1.7457	-3.18649
-1.74542	-1.9702
-1.74515	-1.52511
-1.74487	-2.27818
-1.74459	-2.35832
-1.74432	-3.132
-1.74404	-2.67132
-1.74377	-3.248
-1.74349	-2.45748
-1.74322	-2.49187
-1.74294	-2.38614
-1.74267	-1.53293
-1.74239	-1.02862
-1.74212	-1.85517
-1.74184	-2.6041
-1.74157	-1.80097
-1.74129	-2.29208
-1.74102	-3.19124
-1.74074	-1.44894
-1.74047	-2.01577
-1.74019	-1.98745
-1.73992	-2.31677
-1.73964	-1.9496
-1.73937	-1.14388
-1.73909	-1.62848
-1.73882	-2.05376
-1.73854	-1.70996
-1.73827	-2.29154
-1.73799	-1.98072
-1.73772	-2.74153
-1.73744	-2.51943
-1.73717	-1.95007
-1.73689	-2.79211
-1.73662	-2.21962
-1.73634	-2.81326
-1.73607	-1.34963
-1.73579	-1.43658
-1.73552	-3.06617
-1.73524	-1.64182
-1.73497	-1.36238
-1.73469	-2.5302
-1.73442	-1.82666
-1.73414	-3.42593
-1.73387	-1.58348
-1.73359	-3.25479
-1.73332	-3.14128
-1.73304	-3.19647
-1.73277	-1.78105
-1.73249	-2.52342
-1.73222	-2.61661
-1.73194	-1.78233
-1.73167	-1.89456
-1.73139	-1.80788
-1.73112	-2.37539
-1.73084	-1.76918
-1.73056	-1.82355
-1.73029	-1.7976
-1.73001	-1.65974
-1.72974	-2.92876
-1.72946	-1.84582
-1.72919	-1.34856
-1.72891	-2.03232
-1.72864	-2.70129
-1.72836	-3.569
-1.72809	-2.20876
-1.72781	-1.44737
-1.72754	-1.93047
-1.72726	-2.04851
-1.72699	-1.69789
-1.72671	-1.36285
-1.72644	-2.20386
-1.72616	-1.65887
-1.72589	-1.52379
-1.72561	-2.81989
-1.72534	-2.46773
-1.72506	-2.5524
-1.72479	-2.20944
-1.72451	-1.36195
-1.72424	-2.29785
-1.72396	-1.27692
-1.72369	-2.52119
-1.72341	-1.68741
-1.72314	-2.49463
-1.72286	-0.98029
-1.72259	-1.43276
-1.72231	-1.58572
-1.72204	-1.93418
-1.72176	-1.72
-1.72149	-1.77396
-1.72121	-2.3505
-1.72094	-3.14406
-1.72066	-2.99691
-1.72039	-1.92151
-1.72011	-1.54096
-1.71984	-1.84634
-1.71956	-2.62393
-1.71929	-2.10911
-1.71901	-2.3392
-1.71874	-2.00264
-1.71846	-1.75557
-1.71819	-1.22269
-1.71791	-1.93276
-1.71764	-1.57935
-1.71736	-1.86181
-1.71709	-2.80416
-1.71681	-2.88105
-1.71653	-2.90098
-1.71626	-1.47453
-1.71598	-1.70271
-1.71571	-1.27752
-1.71543	-1.02529
-1.71516	-2.03671
-1.71488	-3.37035
-1.71461	-2.48009
-1.71433	-2.17564
-1.71406	-2.5886
-1.71378	-2.34747
-1.71351	-1.23928
-1.71323	-1.57185
-1.71296	-1.9006
-1.71268	-2.3247
-1.71241	-1.85315
-1.71213	-2.28603
-1.71186	-2.13122
-1.71158	-2.70364
-1.71131	-2.19758
-1.71103	-2.06181
-1.71076	-3.12478
-1.71048	-2.81432
-1.71021	-1.52843
-1.70993	-2.27248
-1.70966	-2.51357
-1.70938	-2.20364
-1.70911	-1.17945
-1.70883	-2.00721
-1.70856	-1.02037
-1.70828	-2.09769
-1.70801	-1.88839
-1.70773	-2.1595
-1.70746	-1.62649
-1.70718	-2.04988
-1.70691	-2.30226
-1.70663	-1.54978
-1.70636	-1.66716
-1.70608	-2.10227
-1.70581	-1.98523
-1.70553	-2.37339
-1.70526	-2.60662
-1.70498	-1.42387
-1.70471	-1.50958
-1.70443	-1.71203
-1.70416	-2.16636
-1.70388	-1.92667
-1.70361	-2.24529
-1.70333	-2.85421
-1.70306	-2.41007
-1.70278	-1.25836
-1.7025	-1.68708
-1.70223	-1.9079
-1.70195	-3.81952
-1.70168	-1.9362
-1.7014	-2.2207
-1.70113	-1.93196
-1.70085	-2.07662
-1.70058	-2.7962
-1.7003	-2.36946
-1.70003	-1.42598
-1.69975	-2.416
-1.69948	-2.81779
-1.6992	-2.20342
-1.69893	-2.08569
-1.69865	-1.97072
-1.69838	-1.36024
-1.6981	-2.83132
-1.69783	-1.81769
-1.69755	-2.01453
-1.69728	-2.19094
-1.697	-1.79303
-1.69673	-3.83664
-1.69645	-1.80439
-1.69618	-2.40415
-1.6959	-2.43081
-1.69563	-2.62312
-1.69535	-2.06049
-1.69508	-2.29447
-1.6948	-2.15244
-1.69453	-1.93389
-1.69425	-2.00088
-1.69398	-1.83181
-1.6937	-2.55283
-1.69343	-1.6052
-1.69315	-2.44003
-1.69288	-2.45295
-1.6926	-1.03688
-1.69233	-1.0327
-1.69205	-1.97278
-1.69178	-1.82707
-1.6915	-2.49092
-1.69123	-2.08104
-1.69095	-1.22883
-1.69068	-1.14636
-1.6904	-2.21147
-1.69013	-2.26477
-1.68985	-1.47283
-1.68958	-2.39423
-1.6893	-2.47129
-1.68903	-2.06827
-1.68875	-2.61516
-1.68848	-1.57651
-1.6882	-2.87841
-1.68792	-2.3797
-1.68765	-2.07064
-1.68737	-1.74673
-1.6871	-3.31113
-1.68682	-0.952379
-1.68655	-2.24655
-1.68627	-1.37343
-1.686	-2.48469
-1.68572	-1.09058
-1.68545	-3.13862
-1.68517	-3.3546
-1.6849	-2.29927
-1.68462	-1.87348
-1.68435	-1.83529
-1.68407	-2.02782
-1.6838	-2.2008
-1.68352	-1.28479
-1.68325	-1.45074
-1.68297	-1.61715
-1.6827	-1.98554
-1.68242	-1.6279
-1.68215	-1.72303
-1.68187	-1.53606
-1.6816	-2.20476
-1.68132	-2.19541
-1.68105	-2.04752
-1.68077	-2.37431
-1.6805	-1.32001
-1.68022	-1.92853
-1.67995	-2.36608
-1.67967	-2.89019
-1.6794	-2.01758
-1.67912	-1.84452
-1.67885	-1.1785
-1.67857	-2.19863
-1.6783	-2.78153
-1.67802	-2.02732
-1.67775	-2.43335
-1.67747	-1.661
-1.6772	-2.30545
-1.67692	-1.97356
-1.67665	-2.4372
-1.67637	-2.11229
-1.6761	-3.67566
-1.67582	-2.65298
-1.67555	-2.3712
-1.67527	-2.31854
-1.675	-2.46001
-1.67472	-2.35388
-1.67445	-2.08642
-1.67417	-2.9646
-1.67389	-1.65463
-1.67362	-2.61264
-1.67334	-2.02307
-1.67307	-2.76244
-1.67279	-2.44357
-1.67252	-2.43398
-1.67224	-1.85888
-1.67197	-1.91896
-1.67169	-2.45041
-1.67142	-1.87077
-1.67114	-1.73923
-1.67087	-2.67642
-1.67059	-2.82459
-1.67032	-1.92676
-1.67004	-2.00876
-1.66977	-2.18382
-1.66949	-2.94238
-1.66922	-1.52552
-1.66894	-1.39682
-1.66867	-1.72289
-1.66839	-2.30665
-1.66812	-3.36296
-1.66784	-2.37954
-1.66757	-3.79649
-1.66729	-2.64415
-1.66702	-1.11351
-1.66674	-2.83317
-1.66647	-3.51776
-1.66619	-1.78599
-1.66592	-2.02508
-1.66564	-1.91624
-1.66537	-2.87065
-1.66509	-1.77637
-1.66482	-2.17406
-1.66454	-2.3446
-1.66427	-2.01979
-1.66399	-2.24599
-1.66372	-1.97286
-1.66344	-1.91066
-1.66317	-2.40605
-1.66289	-2.16959
-1.66262	-1.71206
-1.66234	-1.49286
-1.66207	-2.21726
-1.66179	-1.81746
-1.66152	-3.21822
-1.66124	-1.44592
-1.66097	-2.41162
-1.66069	-1.95011
-1.66042	-2.09182
-1.66014	-1.92794
-1.65986	-2.23936
-1.65959	-2.01115
-1.65931	-3.12234
-1.65904	-1.81099
-1.65876	-2.82039
-1.65849	-1.0519
-1.65821	-2.26802
-1.65794	-1.61259
-1.65766	-2.70167
-1.65739	-1.42381
-1.65711	-1.66759
-1.65684	-1.77696
-1.65656	-2.07335
-1.65629	-2.20978
-1.65601	-1.31842
-1.65574	-2.64904
-1.65546	-1.82209
-1.65519	-2.80089
-1.65491	-2.19124
-1.65464	-1.95948
-1.65436	-2.47926
-1.65409	-2.23037
-1.65381	-2.15704
-1.65354	-2.66052
-1.65326	-1.20838
-1.65299	-2.84371
-1.65271	-2.07464
-1.65244	-1.70299
-1.65216	-2.68166
-1.65189	-1.37083
-1.65161	-1.89154
-1.65134	-1.54017
-1.65106	-2.451
-1.65079	-3.04779
-1.65051	-2.10613
-1.65024	-2.32168
-1.64996	-1.09832
-1.64969	-1.8364
-1.64941	-2.09563
-1.64914	-2.48077
-1.64886	-1.66155
-1.64859	-1.86851
-1.64831	-1.4601
-1.64804	-1.08561
-1.64776	-2.31025
-1.64749	-1.71483
-1.64721	-2.88251
-1.64694	-1.95815
-1.64666	-2.52897
-1.64639	-2.62071
-1.64611	-1.63095
-1.64583	-2.13404
-1.64556	-2.84621
-1.64528	-1.62615
-1.64501	-2.30905
-1.64473	-1.24469
-1.64446	-2.07298
-1.64418	-2.42965
-1.64391	-2.26901
-1.64363	-1.53751
-1.64336	-1.1181
-1.64308	-1.16877
-1.64281	-1.89104
-1.64253	-1.31136
-1.64226	-2.62161
-1.64198	-3.04852
-1.64171	-1.15912
-1.64143	-2.3757
-1.64116	-2.55684
-1.64088	-1.94282
-1.64061	-2.06073
-1.64033	-2.92597
-1.64006	-1.67237
-1.63978	-2.26953
-1.63951	-1.7341
-1.63923	-1.92279
-1.63896	-1.54124
-1.63868	-2.40828
-1.63841	-2.10146
-1.63813	-1.73641
-1.63786	-3.04205
-1.63758	-1.97549
-1.63731	-1.97174
[truncated: 63,536 more rows]

## Sheet: NMR_G2-PLL10
-1.96558	3.12938
-1.9653	5.17788
-1.96503	4.94889
-1.96475	3.08486
-1.96448	5.25273
-1.9642	5.26467
-1.96392	4.23264
-1.96365	3.00551
-1.96337	3.90489
-1.9631	4.3534
-1.96282	3.73377
-1.96255	3.51879
-1.96227	4.75585
-1.962	3.42283
-1.96172	4.20402
-1.96145	2.98298
-1.96117	3.86903
-1.9609	5.33434
-1.96062	4.33724
-1.96035	3.16904
-1.96007	3.05956
-1.9598	3.77761
-1.95952	3.48472
-1.95925	3.74324
-1.95897	3.9912
-1.9587	3.39386
-1.95842	3.35434
-1.95815	2.83215
-1.95787	2.57966
-1.9576	3.68916
-1.95732	4.00367
-1.95705	4.98076
-1.95677	4.0651
-1.9565	4.78001
-1.95622	2.91067
-1.95595	3.5208
-1.95567	3.06658
-1.9554	5.13207
-1.95512	3.95826
-1.95485	4.02919
-1.95457	3.36591
-1.9543	4.58867
-1.95402	4.91442
-1.95375	5.16428
-1.95347	2.85839
-1.9532	3.74586
-1.95292	3.5805
-1.95265	3.42067
-1.95237	3.12503
-1.9521	3.73325
-1.95182	3.30183
-1.95155	4.2662
-1.95127	2.68773
-1.951	4.02292
-1.95072	4.44889
-1.95045	3.75438
-1.95017	3.82188
-1.94989	3.66427
-1.94962	3.3715
-1.94934	4.06271
-1.94907	3.68198
-1.94879	2.09533
-1.94852	3.23408
-1.94824	2.05053
-1.94797	2.96571
-1.94769	4.00488
-1.94742	4.33066
-1.94714	3.5089
-1.94687	3.16543
-1.94659	2.62676
-1.94632	4.00628
-1.94604	4.32178
-1.94577	3.18711
-1.94549	3.36604
-1.94522	3.31094
-1.94494	2.97286
-1.94467	2.75545
-1.94439	2.67566
-1.94412	2.64905
-1.94384	2.77468
-1.94357	1.69437
-1.94329	2.86001
-1.94302	3.73878
-1.94274	3.00924
-1.94247	3.93704
-1.94219	4.20838
-1.94192	3.79966
-1.94164	3.13287
-1.94137	4.35222
-1.94109	2.10283
-1.94082	3.07086
-1.94054	2.59871
-1.94027	2.67003
-1.93999	3.19882
-1.93972	4.25977
-1.93944	3.52911
-1.93917	3.43211
-1.93889	2.50662
-1.93862	2.17384
-1.93834	2.97206
-1.93807	4.30998
-1.93779	3.60793
-1.93752	3.24791
-1.93724	2.68955
-1.93697	3.15927
-1.93669	2.7528
-1.93642	3.38363
-1.93614	4.85427
-1.93586	2.90341
-1.93559	2.66136
-1.93531	2.87367
-1.93504	1.90399
-1.93476	1.95897
-1.93449	2.80076
-1.93421	2.87706
-1.93394	2.86141
-1.93366	2.28857
-1.93339	1.97633
-1.93311	2.0322
-1.93284	3.99787
-1.93256	1.46658
-1.93229	3.83954
-1.93201	1.36527
-1.93174	4.6092
-1.93146	2.22086
-1.93119	2.53036
-1.93091	4.55708
-1.93064	3.58717
-1.93036	2.1527
-1.93009	2.01222
-1.92981	1.83138
-1.92954	2.54397
-1.92926	2.35805
-1.92899	3.06097
-1.92871	3.407
-1.92844	2.23361
-1.92816	3.3473
-1.92789	2.46027
-1.92761	2.90408
-1.92734	3.6372
-1.92706	2.28398
-1.92679	1.56915
-1.92651	3.17817
-1.92624	3.06857
-1.92596	2.80158
-1.92569	2.62194
-1.92541	2.9167
-1.92514	3.07636
-1.92486	3.26799
-1.92459	2.11271
-1.92431	1.96834
-1.92404	1.62501
-1.92376	1.77444
-1.92349	2.73411
-1.92321	3.71635
-1.92294	2.82898
-1.92266	2.59186
-1.92239	2.30245
-1.92211	3.15767
-1.92184	2.77208
-1.92156	2.40815
-1.92128	2.52163
-1.92101	4.04374
-1.92073	2.08469
-1.92046	2.64889
-1.92018	1.89648
-1.91991	1.75433
-1.91963	2.60097
-1.91936	2.51186
-1.91908	2.38556
-1.91881	3.21325
-1.91853	2.35149
-1.91826	2.36328
-1.91798	2.12404
-1.91771	2.137
-1.91743	3.21256
-1.91716	2.35106
-1.91688	1.92587
-1.91661	2.41294
-1.91633	2.16257
-1.91606	2.49999
-1.91578	3.15097
-1.91551	2.12977
-1.91523	2.29238
-1.91496	1.95207
-1.91468	2.3591
-1.91441	2.46661
-1.91413	2.34792
-1.91386	3.10437
-1.91358	0.348313
-1.91331	1.508
-1.91303	1.29619
-1.91276	2.77669
-1.91248	2.72321
-1.91221	2.94617
-1.91193	1.79901
-1.91166	2.94035
-1.91138	2.47763
-1.91111	3.11224
-1.91083	2.69689
-1.91056	2.52261
-1.91028	1.21542
-1.91001	2.98543
-1.90973	2.48305
-1.90946	2.31168
-1.90918	1.37215
-1.90891	1.7288
-1.90863	3.09742
-1.90836	2.80554
-1.90808	0.693415
-1.90781	1.96076
-1.90753	0.795409
-1.90725	1.72978
-1.90698	0.664085
-1.9067	1.85165
-1.90643	0.106396
-1.90615	1.46211
-1.90588	0.0135823
-1.9056	2.25577
-1.90533	1.3809
-1.90505	4.18837
-1.90478	3.34301
-1.9045	2.74552
-1.90423	2.54906
-1.90395	2.06446
-1.90368	1.41623
-1.9034	0.887966
-1.90313	2.67561
-1.90285	2.06675
-1.90258	2.30079
-1.9023	2.72374
-1.90203	2.27204
-1.90175	2.50493
-1.90148	1.97926
-1.9012	0.519881
-1.90093	1.71172
-1.90065	1.98574
-1.90038	1.80137
-1.9001	2.73522
-1.89983	0.812444
-1.89955	2.24008
-1.89928	1.61583
-1.899	0.812178
-1.89873	1.22215
-1.89845	2.59041
-1.89818	2.02399
-1.8979	1.30621
-1.89763	2.22393
-1.89735	1.80157
-1.89708	2.8423
-1.8968	1.44141
-1.89653	0.857664
-1.89625	1.50124
-1.89598	1.05957
-1.8957	1.48954
-1.89543	1.3499
-1.89515	1.33668
-1.89488	2.19323
-1.8946	2.00745
-1.89433	1.56713
-1.89405	1.19726
-1.89378	1.10211
-1.8935	2.5991
-1.89322	2.32359
-1.89295	1.72235
-1.89267	2.37157
-1.8924	2.25135
-1.89212	1.21077
-1.89185	1.62308
-1.89157	2.088
-1.8913	1.36591
-1.89102	0.0858269
-1.89075	1.18443
-1.89047	1.29624
-1.8902	-0.252888
-1.88992	1.87516
-1.88965	0.322193
-1.88937	2.39171
-1.8891	1.88388
-1.88882	1.7101
-1.88855	1.90543
-1.88827	1.68252
-1.888	1.62073
-1.88772	0.825998
-1.88745	1.9017
-1.88717	-0.83349
-1.8869	0.280799
-1.88662	3.26379
-1.88635	0.208182
-1.88607	2.09351
-1.8858	2.08402
-1.88552	0.0684855
-1.88525	1.39489
-1.88497	0.99064
-1.8847	1.66829
-1.88442	0.992331
-1.88415	1.22069
-1.88387	1.47304
-1.8836	1.02404
-1.88332	3.46869
-1.88305	1.64964
-1.88277	2.22001
-1.8825	3.29845
-1.88222	1.41899
-1.88195	0.905559
-1.88167	0.105113
-1.8814	-0.0312696
-1.88112	2.35361
-1.88085	2.3973
-1.88057	-0.196128
-1.8803	1.23142
-1.88002	0.452066
-1.87975	1.80552
-1.87947	1.81492
-1.87919	2.42369
-1.87892	-0.225709
-1.87864	0.669104
-1.87837	1.68762
-1.87809	0.934595
-1.87782	0.784179
-1.87754	1.11149
-1.87727	0.121588
-1.87699	-0.100864
-1.87672	-0.554947
-1.87644	1.32122
-1.87617	0.774671
-1.87589	2.59525
-1.87562	0.856896
-1.87534	-0.034031
-1.87507	1.31434
-1.87479	0.581848
-1.87452	2.50031
-1.87424	0.649865
-1.87397	1.52605
-1.87369	-0.484736
-1.87342	1.86467
-1.87314	1.56957
-1.87287	-0.071754
-1.87259	0.592209
-1.87232	0.679677
-1.87204	1.11157
-1.87177	1.90677
-1.87149	0.96209
-1.87122	-0.198787
-1.87094	1.63553
-1.87067	1.64686
-1.87039	1.25848
-1.87012	1.72092
-1.86984	0.727565
-1.86957	0.325847
-1.86929	0.435744
-1.86902	0.337982
-1.86874	0.196711
-1.86847	1.01914
-1.86819	0.629773
-1.86792	1.3204
-1.86764	0.537091
-1.86737	1.60727
-1.86709	1.18505
-1.86682	0.987048
-1.86654	1.20847
-1.86627	1.59949
-1.86599	1.70868
-1.86572	1.08659
-1.86544	0.705998
-1.86516	1.74724
-1.86489	1.4109
-1.86461	2.16337
-1.86434	0.83233
-1.86406	0.910389
-1.86379	0.259554
-1.86351	2.31354
-1.86324	-0.83919
-1.86296	1.24632
-1.86269	0.612829
-1.86241	0.871075
-1.86214	2.04823
-1.86186	1.61024
-1.86159	0.331575
-1.86131	1.02874
-1.86104	-0.530666
-1.86076	1.22298
-1.86049	0.283733
-1.86021	0.493011
-1.85994	0.757635
-1.85966	1.41232
-1.85939	1.50923
-1.85911	-1.31295
-1.85884	0.723712
-1.85856	0.732104
-1.85829	-0.100263
-1.85801	0.832446
-1.85774	0.669717
-1.85746	0.976746
-1.85719	0.797169
-1.85691	1.88063
-1.85664	1.86032
-1.85636	0.625123
-1.85609	1.07741
-1.85581	0.205817
-1.85554	0.395787
-1.85526	2.11359
-1.85499	0.699381
-1.85471	0.498232
-1.85444	-0.0529775
-1.85416	1.81562
-1.85389	0.659762
-1.85361	-0.972929
-1.85334	0.787839
-1.85306	1.03959
-1.85279	2.16186
-1.85251	0.681821
-1.85224	0.249215
-1.85196	-0.111835
-1.85169	-0.0429642
-1.85141	1.64509
-1.85114	0.809784
-1.85086	0.214421
-1.85058	0.80605
-1.85031	1.02039
-1.85003	0.176699
-1.84976	0.39268
-1.84948	-0.0678839
-1.84921	1.34944
-1.84893	-0.633161
-1.84866	0.838659
-1.84838	0.49885
-1.84811	0.228415
-1.84783	0.0583635
-1.84756	-0.527586
-1.84728	1.00984
-1.84701	-0.233864
-1.84673	1.33116
-1.84646	-0.606485
-1.84618	0.171775
-1.84591	0.800638
-1.84563	0.0383767
-1.84536	-0.350836
-1.84508	-0.352509
-1.84481	0.909992
-1.84453	1.06618
-1.84426	0.651895
-1.84398	1.09643
-1.84371	-0.417431
-1.84343	-1.15892
-1.84316	-0.0176332
-1.84288	-0.667103
-1.84261	0.790083
-1.84233	0.51869
-1.84206	0.0998072
-1.84178	-0.969932
-1.84151	-0.920296
-1.84123	0.872245
-1.84096	0.237219
-1.84068	-0.551154
-1.84041	-0.197561
-1.84013	-0.438384
-1.83986	0.434241
-1.83958	1.11151
-1.83931	0.801339
-1.83903	-0.888061
-1.83876	-0.333384
-1.83848	-0.130111
-1.83821	0.0838168
-1.83793	-0.27048
-1.83766	0.112613
-1.83738	-0.504273
-1.83711	-1.60317
-1.83683	0.602917
-1.83655	0.483498
-1.83628	-0.212133
-1.836	1.24917
-1.83573	-0.413043
-1.83545	-0.0943992
-1.83518	-0.105687
-1.8349	-0.434631
-1.83463	-0.582187
-1.83435	0.963845
-1.83408	0.381195
-1.8338	-1.55666
-1.83353	-0.0410719
-1.83325	-2.25714
-1.83298	-0.468597
-1.8327	-0.961703
-1.83243	0.553261
-1.83215	1.41257
-1.83188	0.0853777
-1.8316	-1.5432
-1.83133	-0.793967
-1.83105	0.825738
-1.83078	-1.09835
-1.8305	-0.00364615
-1.83023	-0.896219
-1.82995	-0.957533
-1.82968	-1.00555
-1.8294	-1.18328
-1.82913	-1.37984
-1.82885	-0.0853405
-1.82858	-0.12899
-1.8283	0.22585
-1.82803	-1.20305
-1.82775	0.842731
-1.82748	1.18941
-1.8272	0.882133
-1.82693	1.23183
-1.82665	-1.00895
-1.82638	-0.10242
-1.8261	-0.954808
-1.82583	-0.395781
-1.82555	1.22243
-1.82528	-0.00104426
-1.825	0.0957414
-1.82473	-0.84109
-1.82445	0.781455
-1.82418	-0.589958
-1.8239	-0.0499114
-1.82363	-0.692194
-1.82335	-0.723795
-1.82308	0.760883
-1.8228	-2.65069
-1.82252	-0.942236
-1.82225	-0.0163801
-1.82197	-0.0558816
-1.8217	-1.63907
-1.82142	-1.01643
-1.82115	-1.35272
-1.82087	0.223963
-1.8206	-0.774946
-1.82032	-0.0845984
-1.82005	-1.05082
-1.81977	-1.73893
-1.8195	-1.27888
-1.81922	-0.942036
-1.81895	-0.524469
-1.81867	-0.264464
-1.8184	-0.500476
-1.81812	-0.368061
-1.81785	0.977012
-1.81757	0.251582
-1.8173	-0.295315
-1.81702	-1.46357
-1.81675	-1.7744
-1.81647	1.57903
-1.8162	-0.766238
-1.81592	-0.455137
-1.81565	-0.768807
-1.81537	-1.20953
-1.8151	-0.414799
-1.81482	-1.08995
-1.81455	0.921984
-1.81427	0.427861
-1.814	-0.37182
-1.81372	-0.0397623
-1.81345	-0.626722
-1.81317	-0.795924
-1.8129	-2.29374
-1.81262	-0.29935
-1.81235	-0.312201
-1.81207	0.126014
-1.8118	-0.799177
-1.81152	-1.02069
-1.81125	0.187871
-1.81097	-1.19689
-1.8107	-1.41006
-1.81042	-1.55194
-1.81015	-1.67645
-1.80987	-0.615693
-1.8096	-2.32344
-1.80932	-1.32963
-1.80905	-0.100552
-1.80877	-0.673409
-1.80849	-0.762862
-1.80822	-1.42971
-1.80794	-0.0660047
-1.80767	0.326861
-1.80739	-0.224276
-1.80712	-0.877977
-1.80684	-0.241421
-1.80657	-0.279193
-1.80629	0.591333
-1.80602	-0.468182
-1.80574	0.0447897
-1.80547	-1.53786
-1.80519	-0.168562
-1.80492	-0.285964
-1.80464	-0.219824
-1.80437	-1.04035
-1.80409	-1.91583
-1.80382	-0.506918
-1.80354	0.359946
-1.80327	-2.39934
-1.80299	-0.441506
-1.80272	-0.0270937
-1.80244	-0.517976
-1.80217	1.42378
-1.80189	0.581241
-1.80162	-1.5976
-1.80134	-1.78023
-1.80107	-1.91891
-1.80079	0.188466
-1.80052	1.38406
-1.80024	-2.11013
-1.79997	1.09645
-1.79969	-0.91871
-1.79942	-1.70537
-1.79914	-0.910795
-1.79887	-1.58711
-1.79859	-1.7953
-1.79832	-1.50199
-1.79804	-0.737151
-1.79777	-1.00024
-1.79749	-1.48448
-1.79722	-1.56114
-1.79694	-0.154921
-1.79667	-0.86551
-1.79639	-1.78303
-1.79612	-1.3416
-1.79584	-3.29951
-1.79557	-0.235002
-1.79529	-3.30088
-1.79502	-0.102918
-1.79474	-1.4752
-1.79446	-1.20566
-1.79419	-0.817565
-1.79391	-1.84856
-1.79364	-1.7133
-1.79336	-2.08302
-1.79309	-0.206557
-1.79281	-1.94531
-1.79254	-1.4763
-1.79226	-0.744144
-1.79199	0.265949
-1.79171	-1.76466
-1.79144	-1.00382
-1.79116	-0.232998
-1.79089	0.910231
-1.79061	-0.201164
-1.79034	-0.210384
-1.79006	-1.19884
-1.78979	-1.76112
-1.78951	0.350835
-1.78924	-2.04721
-1.78896	-1.92681
-1.78869	-1.54957
-1.78841	-1.08695
-1.78814	-1.8864
-1.78786	-0.194786
-1.78759	0.0457999
-1.78731	-0.759398
-1.78704	-1.7063
-1.78676	-1.33839
-1.78649	0.986954
-1.78621	-1.08226
-1.78594	-0.5018
-1.78566	-0.291253
-1.78539	-1.2774
-1.78511	-0.369589
-1.78484	-1.17196
-1.78456	-0.990079
-1.78429	-0.0294199
-1.78401	-2.00733
-1.78374	-1.10683
-1.78346	-1.5023
-1.78319	-1.32343
-1.78291	-1.7188
-1.78264	0.0221636
-1.78236	-0.795671
-1.78209	-1.66976
-1.78181	-1.62624
-1.78154	-1.64365
-1.78126	-0.973945
-1.78099	-1.0054
-1.78071	-2.09012
-1.78043	-0.327863
-1.78016	-2.61745
-1.77988	-0.980471
-1.77961	-1.19806
-1.77933	-0.393319
-1.77906	0.037354
-1.77878	-1.24147
-1.77851	-1.72927
-1.77823	-0.553581
-1.77796	-2.20795
-1.77768	-1.38075
-1.77741	-0.259926
-1.77713	-0.680272
-1.77686	-1.94115
-1.77658	-2.94648
-1.77631	-1.09967
-1.77603	-1.24602
-1.77576	-1.80541
-1.77548	-1.87998
-1.77521	-0.671407
-1.77493	0.546391
-1.77466	-1.21761
-1.77438	-1.75824
-1.77411	-2.0873
-1.77383	-0.0283541
-1.77356	-0.756462
-1.77328	-3.22793
-1.77301	-0.0632363
-1.77273	0.294636
-1.77246	-0.388286
-1.77218	-1.66496
-1.77191	-1.67357
-1.77163	-0.75537
-1.77136	-1.7405
-1.77108	-2.76
-1.77081	-0.76359
-1.77053	-1.83022
-1.77026	0.586353
-1.76998	-1.5133
-1.76971	0.648357
-1.76943	-0.655103
-1.76916	-0.888991
-1.76888	-1.62739
-1.76861	-1.46055
-1.76833	-2.40148
-1.76806	-1.27565
-1.76778	-0.808935
-1.76751	-2.16669
-1.76723	-2.07594
-1.76696	-1.08243
-1.76668	-0.457384
-1.76641	-0.882029
-1.76613	-0.120424
-1.76585	-0.881859
-1.76558	-0.985653
-1.7653	-2.01955
-1.76503	-3.55399
-1.76475	-0.0693807
-1.76448	-3.09108
-1.7642	-1.77468
-1.76393	-2.43277
-1.76365	-1.88877
-1.76338	-0.430927
-1.7631	-1.55033
-1.76283	-0.77357
-1.76255	-1.42061
-1.76228	-2.06031
-1.762	-0.469246
-1.76173	-0.499753
-1.76145	-1.72158
-1.76118	-1.83904
-1.7609	-2.52064
-1.76063	-0.253541
-1.76035	-0.259738
-1.76008	-2.16494
-1.7598	-0.794898
-1.75953	-2.70207
-1.75925	-2.06303
-1.75898	-2.89849
-1.7587	-0.903096
-1.75843	-2.7786
-1.75815	0.0765468
-1.75788	-2.65898
-1.7576	-0.39645
-1.75733	-0.765825
-1.75705	-3.39022
-1.75678	-1.01431
-1.7565	-1.33922
-1.75623	-3.37579
-1.75595	-1.17879
-1.75568	-0.8633
-1.7554	-2.82364
-1.75513	-0.14231
-1.75485	-1.86461
-1.75458	-1.44613
-1.7543	-1.77078
-1.75403	-0.0510238
-1.75375	-2.99651
-1.75348	0.415453
-1.7532	-1.25919
-1.75293	-0.961074
-1.75265	-1.50401
-1.75238	-1.88217
-1.7521	-2.74394
-1.75182	-2.08047
-1.75155	-1.01689
-1.75127	-1.44288
-1.751	-1.30452
-1.75072	-0.908577
-1.75045	0.0762543
-1.75017	-3.15752
-1.7499	0.218045
-1.74962	-1.99224
-1.74935	-1.04583
-1.74907	-1.57074
-1.7488	-1.19768
-1.74852	-1.62628
-1.74825	-1.30192
-1.74797	-1.67424
-1.7477	-1.37463
-1.74742	-0.386808
-1.74715	-3.69257
-1.74687	-2.02105
-1.7466	-1.53054
-1.74632	-2.065
-1.74605	-0.445922
-1.74577	-2.695
-1.7455	-1.70815
-1.74522	-1.51366
-1.74495	-3.03978
-1.74467	-0.0889007
-1.7444	-3.30841
-1.74412	-0.726206
-1.74385	-2.71808
-1.74357	-0.896276
-1.7433	-1.93772
-1.74302	-1.70177
-1.74275	-0.735499
-1.74247	-2.2773
-1.7422	-0.894223
-1.74192	-0.996215
-1.74165	-2.48257
-1.74137	-0.261679
-1.7411	-1.01406
-1.74082	-3.4846
-1.74055	-2.18166
-1.74027	-2.32872
-1.74	-1.72349
-1.73972	-0.409425
-1.73945	-3.76472
-1.73917	-0.485869
-1.7389	-3.43353
-1.73862	-1.58723
-1.73835	-1.30021
-1.73807	0.253638
-1.73779	-1.93196
-1.73752	-1.58892
-1.73724	-1.49252
-1.73697	-1.73184
-1.73669	-2.31903
-1.73642	-3.096
-1.73614	-1.9529
-1.73587	-2.18007
-1.73559	-1.25678
-1.73532	-0.707409
-1.73504	-2.5531
-1.73477	-2.03451
-1.73449	0.0749605
-1.73422	1.35131
-1.73394	-1.03273
-1.73367	-0.278082
-1.73339	-0.987435
-1.73312	-1.74505
-1.73284	-0.405542
-1.73257	-3.04122
-1.73229	-2.23784
-1.73202	-1.40628
-1.73174	-0.764054
-1.73147	-3.64576
-1.73119	-1.88559
-1.73092	-2.72886
-1.73064	-0.370596
-1.73037	-0.753979
-1.73009	-1.18553
-1.72982	0.175844
-1.72954	-2.15975
-1.72927	-0.510195
-1.72899	-1.56365
-1.72872	-3.38319
-1.72844	-2.09805
-1.72817	-1.40737
-1.72789	-2.37046
-1.72762	-2.28688
-1.72734	-1.40593
-1.72707	-2.34056
-1.72679	-2.57258
-1.72652	-1.03598
-1.72624	-4.61074
-1.72597	-2.35027
-1.72569	-3.27243
-1.72542	-1.52545
-1.72514	-2.3569
-1.72487	-3.54938
-1.72459	-1.4251
-1.72432	-1.1474
-1.72404	-1.1316
-1.72376	-1.5286
-1.72349	-1.13028
-1.72321	-2.40543
-1.72294	-3.77405
-1.72266	-2.40045
-1.72239	-0.892557
-1.72211	-1.8915
-1.72184	-1.5032
-1.72156	-2.33306
-1.72129	-4.59708
-1.72101	-2.12165
-1.72074	-3.51181
-1.72046	-2.68668
-1.72019	-1.34096
-1.71991	-2.04483
-1.71964	-3.91556
-1.71936	-0.271376
-1.71909	-1.48771
-1.71881	-2.44621
-1.71854	-3.27449
-1.71826	-1.11577
-1.71799	-1.14073
-1.71771	-2.60283
-1.71744	-3.05465
-1.71716	-2.11305
-1.71689	-2.59365
-1.71661	-2.89973
-1.71634	-3.24768
-1.71606	-2.63209
-1.71579	-1.90235
-1.71551	-1.17915
-1.71524	-2.90018
-1.71496	-0.513763
-1.71469	-2.66458
-1.71441	-2.16394
-1.71414	-3.00678
-1.71386	-2.08819
-1.71359	-2.99572
-1.71331	-2.70928
-1.71304	-3.65136
-1.71276	-2.28812
-1.71249	-3.12279
-1.71221	-1.35697
-1.71194	-0.679584
-1.71166	-2.62806
-1.71139	-2.23393
-1.71111	-0.303344
-1.71084	-0.899746
-1.71056	-0.691413
-1.71029	-1.42395
-1.71001	-3.37712
-1.70973	-1.94066
-1.70946	-2.94388
-1.70918	-2.06916
-1.70891	-1.42027
-1.70863	-1.53021
-1.70836	-2.59103
-1.70808	-1.84547
-1.70781	-1.15438
-1.70753	-0.556966
-1.70726	-4.02633
-1.70698	-1.32842
-1.70671	-2.39866
-1.70643	-2.20033
-1.70616	-1.99012
-1.70588	-1.66657
-1.70561	-2.02926
-1.70533	-2.20159
-1.70506	-1.58133
-1.70478	-2.95056
-1.70451	-1.4363
-1.70423	-2.40092
-1.70396	-4.44053
-1.70368	-2.71154
-1.70341	-2.56327
-1.70313	-1.78348
-1.70286	-2.26723
-1.70258	0.0286156
-1.70231	-2.89397
-1.70203	-2.36795
-1.70176	-1.073
-1.70148	-2.01177
-1.70121	-3.8672
-1.70093	-2.85995
-1.70066	-2.05428
-1.70038	-2.27518
-1.70011	-0.758614
-1.69983	-2.7938
-1.69956	-3.23576
-1.69928	-3.39429
-1.69901	-0.899055
-1.69873	-2.04439
-1.69846	-2.78635
-1.69818	-0.970757
-1.69791	-1.97412
-1.69763	-1.26571
-1.69736	-4.25141
-1.69708	-2.40157
-1.69681	-1.2803
-1.69653	-1.30139
-1.69626	-1.57837
-1.69598	-0.915485
-1.69571	-2.90046
-1.69543	-2.02533
-1.69515	-1.29215
-1.69488	-3.34077
-1.6946	-2.07036
-1.69433	-2.47918
-1.69405	-3.69993
-1.69378	-2.41465
-1.6935	-2.58562
-1.69323	-0.880038
-1.69295	-1.87883
-1.69268	-3.65139
-1.6924	-2.29694
-1.69213	-2.5372
-1.69185	-1.94524
-1.69158	-2.09112
-1.6913	-3.36809
-1.69103	-1.40906
-1.69075	-2.03757
-1.69048	-2.88354
-1.6902	-1.40431
-1.68993	-2.17956
-1.68965	-1.87705
-1.68938	-0.768306
-1.6891	-1.95474
-1.68883	-1.66734
-1.68855	-1.77969
-1.68828	-2.25484
-1.688	-2.07115
-1.68773	-2.37795
-1.68745	-1.21144
-1.68718	-1.43345
-1.6869	-2.20487
-1.68663	-3.41752
-1.68635	-1.24661
-1.68608	-1.83083
-1.6858	-2.08177
-1.68553	-2.93953
-1.68525	-2.03291
-1.68498	-1.60099
-1.6847	-3.19962
-1.68443	-3.68103
-1.68415	-2.07805
-1.68388	-1.34669
-1.6836	-3.50094
-1.68333	-1.38764
-1.68305	-2.05304
-1.68278	-3.27472
-1.6825	-1.22535
-1.68223	-2.53145
-1.68195	-2.44251
-1.68168	-1.05541
-1.6814	-1.91802
-1.68112	-3.58752
-1.68085	-2.00979
-1.68057	-1.7529
-1.6803	-4.29167
-1.68002	-2.48898
-1.67975	-0.737043
-1.67947	-3.67847
-1.6792	-2.01396
-1.67892	-2.28332
-1.67865	-2.58304
-1.67837	-2.49631
-1.6781	-0.723192
-1.67782	-2.17714
-1.67755	-1.27527
-1.67727	-2.36796
-1.677	-1.91753
-1.67672	-1.12741
-1.67645	-1.54361
-1.67617	-1.10988
-1.6759	-0.55442
-1.67562	-1.61785
-1.67535	-1.88637
-1.67507	-0.628362
-1.6748	-3.36714
-1.67452	-0.951384
-1.67425	-1.85805
-1.67397	-1.98967
-1.6737	-0.976124
-1.67342	-3.23718
-1.67315	-1.93346
-1.67287	-2.25837
-1.6726	-1.94313
-1.67232	-1.95069
-1.67205	-3.46072
-1.67177	-1.57886
-1.6715	-3.95917
-1.67122	-1.62969
-1.67095	-0.999816
-1.67067	-1.82368
-1.6704	-3.5445
-1.67012	-1.40351
-1.66985	-2.56866
-1.66957	-1.40164
-1.6693	-4.52126
-1.66902	-2.23743
-1.66875	-1.54338
-1.66847	-0.848665
-1.6682	-3.02114
-1.66792	-1.93437
-1.66765	-2.18355
-1.66737	-1.62722
-1.66709	-2.57371
-1.66682	-1.55429
-1.66654	-3.28712
-1.66627	-0.0385765
-1.66599	-0.803962
-1.66572	-2.3124
-1.66544	-1.41412
-1.66517	-2.36761
-1.66489	-3.3051
-1.66462	-1.086
-1.66434	-3.52892
-1.66407	-1.40765
-1.66379	-2.05066
-1.66352	-1.86758
-1.66324	-2.42521
-1.66297	-1.75065
-1.66269	-3.32831
-1.66242	-3.24998
-1.66214	-2.10453
-1.66187	-2.89552
-1.66159	-2.04268
-1.66132	-0.320539
-1.66104	-0.103324
-1.66077	-1.03939
-1.66049	-2.96035
-1.66022	-1.86951
-1.65994	-2.4931
-1.65967	-0.828056
-1.65939	-1.85208
-1.65912	-1.75685
-1.65884	-1.73058
-1.65857	-2.4432
-1.65829	-2.52058
-1.65802	-1.56514
-1.65774	-2.56607
-1.65747	-0.794771
-1.65719	-1.22004
-1.65692	-2.02211
-1.65664	-1.42197
-1.65637	-2.43625
-1.65609	-1.62485
-1.65582	-2.55419
-1.65554	-2.3964
-1.65527	-1.34283
-1.65499	-2.62973
-1.65472	-0.867133
-1.65444	-1.11613
-1.65417	-1.29637
-1.65389	-2.55366
-1.65362	-0.927374
-1.65334	-2.34892
-1.65306	-1.96273
-1.65279	-2.13617
-1.65251	-2.89377
-1.65224	-1.86216
-1.65196	-3.36717
-1.65169	-1.84088
-1.65141	-2.38866
-1.65114	-1.62307
-1.65086	-1.59937
-1.65059	-2.10869
-1.65031	-2.46623
-1.65004	-1.73399
-1.64976	-1.92439
-1.64949	-2.46115
-1.64921	-1.64421
-1.64894	-3.26334
-1.64866	-1.8041
-1.64839	-1.21333
-1.64811	-2.46986
-1.64784	-1.7673
-1.64756	-0.329114
-1.64729	-2.31111
-1.64701	-2.96568
-1.64674	-3.26284
-1.64646	-1.42166
-1.64619	-1.50383
-1.64591	-2.3348
-1.64564	-2.59199
-1.64536	-1.54688
-1.64509	-3.35177
-1.64481	-3.18966
-1.64454	-1.60813
-1.64426	-1.80865
-1.64399	-1.77484
-1.64371	-3.3156
-1.64344	-1.80694
-1.64316	-2.44384
-1.64289	-3.7698
-1.64261	-3.72854
-1.64234	-1.1266
-1.64206	-0.579307
-1.64179	-1.94619
-1.64151	-2.62274
-1.64124	-2.09879
-1.64096	0.0497635
-1.64069	-3.01579
-1.64041	-2.41283
-1.64014	-3.96444
-1.63986	-1.4985
-1.63959	-4.00558
-1.63931	-2.3249
-1.63903	-0.597983
-1.63876	-1.74513
-1.63848	-2.09917
-1.63821	-1.19456
-1.63793	-2.48448
-1.63766	-2.3593
-1.63738	-0.631554
-1.63711	-0.953566
-1.63683	-1.55006
-1.63656	-1.91738
-1.63628	-0.803798
-1.63601	-3.44754
-1.63573	-0.705569
-1.63546	-3.7774
-1.63518	-2.38975
-1.63491	-2.73061
-1.63463	-1.73817
-1.63436	-2.00109
-1.63408	-3.48748
-1.63381	-3.07292
-1.63353	-2.10422
-1.63326	-2.07892
-1.63298	-1.21585
-1.63271	-2.38384
-1.63243	-1.18926
-1.63216	-3.35295
-1.63188	-2.64622
-1.63161	-3.55015
-1.63133	-2.34728
-1.63106	-3.4827
-1.63078	-2.26261
-1.63051	-3.13536
-1.63023	-1.03665
-1.62996	-1.16253
-1.62968	-1.49584
-1.62941	-3.30001
-1.62913	-2.05603
-1.62886	-1.63033
-1.62858	-2.32843
-1.62831	-2.10775
-1.62803	-1.34462
-1.62776	-2.33574
-1.62748	-2.89128
-1.62721	-2.1879
-1.62693	-0.752114
-1.62666	-4.48051
-1.62638	-2.13822
-1.62611	-1.00098
-1.62583	-1.98371
-1.62556	-0.917911
-1.62528	-3.65492
-1.625	-2.79036
-1.62473	-2.72652
-1.62445	-2.55861
-1.62418	-3.06795
-1.6239	-2.36329
-1.62363	-2.20272
-1.62335	-2.96996
-1.62308	-1.66613
-1.6228	-2.03239
-1.62253	-2.08337
-1.62225	-2.8976
-1.62198	-2.15583
-1.6217	-1.94542
-1.62143	-3.56734
-1.62115	-2.26528
-1.62088	-3.34104
-1.6206	-1.89375
-1.62033	-1.89037
-1.62005	-2.54049
-1.61978	-1.70298
-1.6195	-1.62338
-1.61923	-1.63492
-1.61895	-1.09556
-1.61868	-0.271825
-1.6184	-3.03271
-1.61813	-2.55231
-1.61785	-1.85729
-1.61758	-2.43998
-1.6173	-3.81192
-1.61703	-2.79441
-1.61675	-0.735802
-1.61648	-1.44786
-1.6162	-3.38183
-1.61593	-2.06078
-1.61565	-1.7392
-1.61538	-3.52653
-1.6151	-2.31125
-1.61483	-1.27417
-1.61455	-1.64657
-1.61428	-2.84969
-1.614	-2.96846
-1.61373	-2.04426
-1.61345	-1.53267
-1.61318	-2.46911
-1.6129	-1.28395
-1.61263	-2.97965
-1.61235	-3.0306
-1.61208	-3.37961
-1.6118	-3.43315
-1.61153	-3.45894
-1.61125	-2.30401
-1.61098	-2.26333
-1.6107	-0.70236
-1.61042	-1.43162
-1.61015	-1.24151
-1.60987	-2.0376
-1.6096	-3.39951
-1.60932	-3.31037
-1.60905	-0.552871
-1.60877	-2.20599
-1.6085	-3.01326
-1.60822	-1.53424
-1.60795	-3.75399
-1.60767	-2.31565
-1.6074	-2.24226
-1.60712	-3.55335
-1.60685	-1.24786
-1.60657	-1.21936
-1.6063	-2.06758
-1.60602	-2.69558
-1.60575	-2.11789
-1.60547	-2.5565
-1.6052	-4.16248
-1.60492	-0.780297
-1.60465	-2.85077
-1.60437	-3.17047
-1.6041	-0.326412
-1.60382	-2.08375
-1.60355	-1.15897
-1.60327	-2.90198
-1.603	-1.13877
-1.60272	-1.68858
-1.60245	-4.52739
-1.60217	-1.6011
-1.6019	-4.02699
-1.60162	-0.492713
-1.60135	-1.87233
-1.60107	-3.31266
-1.6008	-1.95327
-1.60052	-2.33884
-1.60025	-1.49337
-1.59997	-2.22561
-1.5997	-2.84407
-1.59942	-2.90472
-1.59915	-2.55557
-1.59887	-1.89523
-1.5986	-2.02434
-1.59832	-0.17599
-1.59805	-0.691902
-1.59777	-1.65938
-1.5975	-2.70017
-1.59722	-1.74887
-1.59695	-1.51014
-1.59667	-2.17262
-1.59639	-2.01379
-1.59612	-1.49406
-1.59584	-2.93248
-1.59557	-2.67381
-1.59529	-2.43791
-1.59502	-2.34484
-1.59474	-0.343902
-1.59447	-0.726992
-1.59419	-3.11385
-1.59392	-0.916847
-1.59364	-3.69661
-1.59337	-2.39453
-1.59309	-2.77168
-1.59282	-3.02624
-1.59254	-2.10068
-1.59227	-1.91307
-1.59199	-2.31592
-1.59172	-3.44236
-1.59144	-2.44885
-1.59117	-1.99192
-1.59089	-0.793831
-1.59062	-1.41045
-1.59034	-2.06261
-1.59007	-3.18925
-1.58979	-3.48795
-1.58952	-1.9024
-1.58924	-3.25272
-1.58897	-3.00478
-1.58869	-2.37035
-1.58842	-3.62366
-1.58814	-2.64612
-1.58787	-2.37757
-1.58759	-2.83579
-1.58732	-2.21683
-1.58704	-1.13371
-1.58677	-2.12961
-1.58649	-1.93145
-1.58622	-2.22185
-1.58594	-0.625399
-1.58567	-0.897043
-1.58539	-1.35987
-1.58512	-2.27107
-1.58484	-2.62584
-1.58457	-0.75263
-1.58429	-1.72772
-1.58402	-1.45248
-1.58374	-2.37628
-1.58347	0.0699221
-1.58319	-1.05821
-1.58292	-1.64064
-1.58264	-1.42653
-1.58236	-2.66869
-1.58209	-0.821567
-1.58181	-1.92121
-1.58154	-2.37046
-1.58126	-2.39809
-1.58099	-3.68606
-1.58071	-3.17277
-1.58044	-2.52643
-1.58016	-1.13786
-1.57989	-2.36886
-1.57961	-3.25317
-1.57934	-2.83859
-1.57906	-2.67995
-1.57879	-4.28906
-1.57851	-2.116
-1.57824	-1.24571
-1.57796	-1.9021
-1.57769	-3.00349
-1.57741	-2.67845
-1.57714	-1.12366
-1.57686	-1.19487
-1.57659	-3.10191
-1.57631	-2.098
-1.57604	-2.76362
-1.57576	-2.58108
-1.57549	-1.66665
-1.57521	-1.05586
-1.57494	-1.88139
-1.57466	-0.336461
-1.57439	-3.17839
-1.57411	-2.12302
-1.57384	-2.79231
-1.57356	-1.8179
-1.57329	-2.10701
-1.57301	-2.08113
-1.57274	-1.04678
-1.57246	-2.3822
-1.57219	-3.79274
-1.57191	-2.58529
-1.57164	-1.7633
-1.57136	-2.58127
-1.57109	-3.91515
-1.57081	-2.06128
-1.57054	-2.40721
-1.57026	-1.65342
-1.56999	-0.873261
-1.56971	-2.07104
-1.56944	-1.75682
-1.56916	-1.77407
-1.56889	-1.1218
-1.56861	-3.06932
-1.56833	-0.548462
-1.56806	-3.0233
-1.56778	-2.36299
-1.56751	-1.63043
-1.56723	-0.877622
-1.56696	-0.995364
-1.56668	-2.11371
-1.56641	-0.654074
-1.56613	-2.08454
-1.56586	-1.06736
-1.56558	-0.950499
-1.56531	-1.72029
-1.56503	-2.06327
-1.56476	-4.08068
-1.56448	-1.52097
-1.56421	-3.13807
-1.56393	-2.46937
-1.56366	-1.39081
-1.56338	-2.5793
-1.56311	-0.860309
-1.56283	-2.95324
-1.56256	-2.08316
-1.56228	-2.77141
-1.56201	-2.4032
-1.56173	-2.82464
-1.56146	-1.36092
-1.56118	-2.0689
-1.56091	-1.23865
-1.56063	-2.07796
-1.56036	-0.216958
-1.56008	-1.3915
-1.55981	-4.34489
-1.55953	-2.06819
-1.55926	-0.293541
-1.55898	-1.11249
-1.55871	-1.31285
-1.55843	-2.9094
-1.55816	-2.50034
-1.55788	-1.15469
-1.55761	-2.70539
-1.55733	-2.44141
-1.55706	-2.45959
-1.55678	-1.16204
-1.55651	-2.31985
-1.55623	-2.57114
-1.55596	-3.52635
-1.55568	-3.23342
-1.55541	-1.30798
-1.55513	0.217495
-1.55486	-1.63461
-1.55458	-0.107197
-1.5543	-1.4796
-1.55403	-0.935355
-1.55375	-4.31199
-1.55348	-2.88462
-1.5532	-3.93922
-1.55293	-1.35632
-1.55265	-2.12524
-1.55238	-1.33369
-1.5521	-2.61061
-1.55183	-3.25461
-1.55155	-1.15762
-1.55128	-2.38617
-1.551	-2.86597
-1.55073	-1.69182
-1.55045	-1.85371
-1.55018	-1.5351
-1.5499	-2.56956
-1.54963	-3.09411
-1.54935	-4.22382
-1.54908	-1.49438
-1.5488	-3.47545
-1.54853	-3.07059
-1.54825	-2.8574
-1.54798	-4.395
-1.5477	-1.26349
-1.54743	-2.10697
-1.54715	-1.74651
-1.54688	-2.27191
-1.5466	-2.49093
-1.54633	-3.15109
-1.54605	-1.51788
-1.54578	-2.20202
-1.5455	-3.08313
-1.54523	-1.21746
-1.54495	-1.99484
-1.54468	-2.21271
-1.5444	-2.46528
-1.54413	-3.77164
-1.54385	-0.309641
-1.54358	-1.62625
-1.5433	-2.01262
-1.54303	-1.97037
-1.54275	-1.23484
-1.54248	-1.15133
-1.5422	-1.10946
-1.54193	-4.28513
-1.54165	-2.69546
-1.54138	-1.81902
-1.5411	-2.35936
-1.54083	-1.68881
-1.54055	-2.8627
-1.54028	-1.83276
-1.54	-2.57801
-1.53972	-2.22267
-1.53945	-2.24956
-1.53917	-2.20568
-1.5389	-3.81425
-1.53862	-2.19664
-1.53835	-0.102127
-1.53807	-2.21455
-1.5378	-2.82223
-1.53752	-3.66381
-1.53725	-4.41732
-1.53697	-1.71743
-1.5367	-1.38046
-1.53642	-1.75052
-1.53615	-3.88998
-1.53587	-2.38524
-1.5356	-1.22131
-1.53532	-1.75127
-1.53505	-1.67629
-1.53477	-1.26468
-1.5345	-1.74011
-1.53422	-2.26492
-1.53395	-3.57704
-1.53367	-4.51408
-1.5334	-1.97254
-1.53312	-2.48769
-1.53285	-2.06041
-1.53257	-3.83715
-1.5323	-2.85317
-1.53202	-2.7101
-1.53175	-1.32885
-1.53147	-3.07076
-1.5312	-2.44921
-1.53092	-3.51486
-1.53065	-1.33403
-1.53037	-3.61776
-1.5301	-0.695416
-1.52982	-2.26358
-1.52955	-2.52405
-1.52927	-1.52343
-1.529	-2.86629
-1.52872	-2.7274
-1.52845	-2.62967
-1.52817	-2.55312
-1.5279	-1.7804
-1.52762	-1.8807
-1.52735	-1.91011
-1.52707	-2.49119
-1.5268	-2.64273
-1.52652	-2.98035
-1.52625	-2.04374
-1.52597	-1.80816
-1.52569	-4.14738
-1.52542	-0.990354
-1.52514	-3.03604
-1.52487	-1.54582
-1.52459	-0.947997
-1.52432	-3.20289
-1.52404	-1.22751
-1.52377	-3.12522
-1.52349	-0.940397
-1.52322	-1.78456
-1.52294	-2.70922
-1.52267	-2.48221
-1.52239	-2.58268
-1.52212	-2.73132
-1.52184	-1.88219
-1.52157	-1.18509
-1.52129	-2.50491
-1.52102	-2.61057
-1.52074	-0.489884
-1.52047	-2.6473
-1.52019	-3.69467
-1.51992	-3.354
-1.51964	0.20753
-1.51937	0.0334813
-1.51909	-2.99937
-1.51882	-2.16999
-1.51854	-2.22367
-1.51827	-1.89796
-1.51799	-4.74446
-1.51772	-1.08565
-1.51744	-1.96999
-1.51717	-3.37979
-1.51689	-2.60059
-1.51662	-2.102
-1.51634	-1.43443
-1.51607	-2.28741
-1.51579	-3.31226
-1.51552	-2.13326
-1.51524	-3.71694
-1.51497	-3.58539
-1.51469	-2.65318
-1.51442	-1.93985
-1.51414	-0.212393
-1.51387	-3.01096
-1.51359	-1.10661
-1.51332	-1.70264
-1.51304	-4.74215
-1.51277	-1.60696
-1.51249	-1.08399
-1.51222	-2.39403
-1.51194	-1.50724
-1.51166	-2.10056
-1.51139	-1.67849
-1.51111	-2.14658
-1.51084	-2.34725
-1.51056	-3.14822
-1.51029	-1.76557
-1.51001	-2.9812
-1.50974	-2.99722
-1.50946	-1.71553
-1.50919	-0.367541
-1.50891	-2.44322
-1.50864	-2.02518
-1.50836	-3.10589
-1.50809	-2.64643
-1.50781	-3.13786
-1.50754	-1.83209
-1.50726	-2.63022
-1.50699	-5.08702
-1.50671	-2.98907
-1.50644	-0.763639
-1.50616	-1.59611
-1.50589	-0.665008
-1.50561	-2.83691
-1.50534	-1.68162
-1.50506	-2.25573
-1.50479	-2.6352
-1.50451	-3.43993
-1.50424	-2.48442
-1.50396	-2.15803
-1.50369	-2.36079
-1.50341	-2.00969
-1.50314	-2.27724
-1.50286	-2.85823
-1.50259	-2.84283
-1.50231	-1.23652
-1.50204	-2.5195
-1.50176	-2.65369
-1.50149	-2.21121
-1.50121	-2.95336
-1.50094	-2.93516
-1.50066	0.0207784
-1.50039	0.57762
-1.50011	-0.549707
-1.49984	-1.82433
-1.49956	-0.659547
-1.49929	-2.5345
-1.49901	-1.1388
-1.49874	-3.43717
-1.49846	-1.48445
-1.49819	-1.73262
-1.49791	-1.35967
-1.49763	-2.34906
-1.49736	-2.0934
-1.49708	-1.8257
-1.49681	-1.61112
-1.49653	-3.45085
-1.49626	-2.26647
-1.49598	-2.26026
-1.49571	-1.28131
-1.49543	-3.21745
-1.49516	-1.94017
-1.49488	-2.28272
-1.49461	-1.65787
-1.49433	-3.30429
-1.49406	-1.04592
-1.49378	-4.32259
-1.49351	-1.13365
-1.49323	-2.7774
-1.49296	-0.770296
-1.49268	-0.224537
-1.49241	-2.24042
-1.49213	-1.41927
-1.49186	-1.73209
-1.49158	-3.35538
-1.49131	-1.69689
-1.49103	-1.92594
-1.49076	-4.03309
-1.49048	-1.39738
-1.49021	-3.76207
-1.48993	-3.28669
-1.48966	-2.051
-1.48938	-3.96708
-1.48911	-3.14803
-1.48883	-0.725029
-1.48856	-2.60943
-1.48828	-2.23796
-1.48801	-2.56118
-1.48773	-0.41854
-1.48746	-2.99081
-1.48718	-3.79275
-1.48691	-2.97577
-1.48663	-2.36684
-1.48636	-3.79118
-1.48608	-3.51084
-1.48581	-2.14085
-1.48553	-2.321
-1.48526	-1.86076
-1.48498	-1.53344
-1.48471	-2.20028
-1.48443	-1.76262
-1.48416	-2.92617
-1.48388	-3.42704
-1.4836	-1.67664
-1.48333	-2.66194
-1.48305	-1.86149
-1.48278	-4.42365
-1.4825	-1.82275
-1.48223	-1.70532
-1.48195	-2.71943
-1.48168	-0.886207
-1.4814	-0.867665
-1.48113	-2.74302
-1.48085	-3.07521
-1.48058	-3.3221
-1.4803	-2.27628
-1.48003	-2.20195
-1.47975	-1.67677
-1.47948	-1.27028
-1.4792	-2.63886
-1.47893	-3.36319
-1.47865	-0.203252
-1.47838	-3.15732
-1.4781	-1.17393
-1.47783	-0.675952
-1.47755	-3.33429
-1.47728	-0.397922
-1.477	-4.14922
-1.47673	-3.41701
-1.47645	-2.16348
-1.47618	-2.83073
-1.4759	-2.35286
-1.47563	-2.99847
-1.47535	-1.55271
-1.47508	-1.4562
-1.4748	-1.90872
-1.47453	-1.52252
-1.47425	-1.87055
-1.47398	-1.32796
-1.4737	-1.64416
-1.47343	-0.640611
-1.47315	-2.60866
-1.47288	-1.81246
-1.4726	-0.512757
-1.47233	-2.92169
-1.47205	-1.53098
-1.47178	-3.18648
-1.4715	-3.80378
-1.47123	-2.2478
-1.47095	-0.994471
-1.47068	-2.55391
-1.4704	-3.62212
-1.47013	-0.810411
-1.46985	-0.571811
-1.46957	-2.25446
-1.4693	-1.73702
-1.46902	-1.66958
-1.46875	-0.645666
-1.46847	-2.07732
-1.4682	-1.59226
-1.46792	-2.52302
-1.46765	-3.21458
-1.46737	-1.03858
-1.4671	-2.24189
-1.46682	-2.5361
-1.46655	-3.36578
-1.46627	-3.32096
-1.466	-2.58986
-1.46572	-4.53754
-1.46545	-2.77872
-1.46517	-0.543639
-1.4649	-2.5156
-1.46462	-2.20866
-1.46435	-1.23957
-1.46407	-3.01627
-1.4638	-3.05462
-1.46352	-3.39842
-1.46325	-1.92582
-1.46297	-2.87113
-1.4627	-3.27609
-1.46242	-4.17158
-1.46215	-3.53605
-1.46187	-1.46167
-1.4616	-1.89993
-1.46132	-2.13551
-1.46105	-1.73222
-1.46077	-1.46732
-1.4605	-2.14484
-1.46022	-1.85612
-1.45995	-2.23061
-1.45967	-1.36333
-1.4594	-0.873912
-1.45912	-2.37338
-1.45885	-3.03066
-1.45857	-3.89456
-1.4583	-1.32055
-1.45802	-3.88305
-1.45775	-1.989
-1.45747	-1.7664
-1.4572	-2.45523
-1.45692	-3.06587
-1.45665	-2.9787
-1.45637	-1.60769
-1.4561	-2.13608
-1.45582	-3.30016
-1.45555	-3.16838
-1.45527	-1.25609
-1.45499	-1.48593
-1.45472	-3.7104
-1.45444	-1.93911
-1.45417	-2.22703
-1.45389	-0.574935
-1.45362	-2.46439
-1.45334	-1.60312
-1.45307	-1.33758
-1.45279	-1.97943
-1.45252	-2.29199
-1.45224	-2.56116
-1.45197	-0.868503
-1.45169	-1.14829
-1.45142	-1.98768
-1.45114	-0.997022
-1.45087	-2.48098
-1.45059	-3.04058
-1.45032	-2.2027
-1.45004	-1.0824
-1.44977	-0.687749
-1.44949	-3.19173
-1.44922	-2.5172
-1.44894	-2.20075
-1.44867	-1.89959
-1.44839	-3.1584
-1.44812	-3.24949
-1.44784	-1.24988
-1.44757	-4.02998
-1.44729	-0.909201
-1.44702	-2.84316
-1.44674	-3.57904
-1.44647	-2.60916
-1.44619	-3.91717
-1.44592	-2.83106
-1.44564	-1.82082
-1.44537	-1.04373
-1.44509	0.00502329
-1.44482	-2.81357
-1.44454	-2.7756
-1.44427	-2.15025
-1.44399	-3.48442
-1.44372	-0.613469
-1.44344	-2.10565
-1.44317	-1.92186
-1.44289	-2.11462
-1.44262	-1.8652
-1.44234	-2.65018
-1.44207	-2.95117
-1.44179	-2.29433
-1.44152	-0.417996
-1.44124	-4.17904
-1.44096	-0.488568
-1.44069	-2.39078
-1.44041	-2.76402
-1.44014	-0.890665
-1.43986	-2.39407
-1.43959	-1.13361
-1.43931	-3.25202
-1.43904	-1.95382
-1.43876	-2.33861
-1.43849	-1.44057
-1.43821	-1.48756
-1.43794	-2.15386
-1.43766	-3.36582
-1.43739	-3.11524
-1.43711	-1.75793
-1.43684	-0.874436
-1.43656	-2.79977
-1.43629	-0.665817
-1.43601	-1.71188
-1.43574	-1.86867
-1.43546	-2.44938
-1.43519	-2.12912
-1.43491	-2.16891
-1.43464	-1.4075
-1.43436	-3.00834
-1.43409	-1.44501
-1.43381	0.175652
-1.43354	-3.34613
-1.43326	-2.24462
-1.43299	-2.6213
-1.43271	-2.02039
-1.43244	-1.76919
-1.43216	-1.78569
-1.43189	-2.46547
-1.43161	-2.9281
-1.43134	-2.03445
-1.43106	-2.58029
-1.43079	-1.71847
-1.43051	-1.79476
-1.43024	-2.21322
-1.42996	-2.18239
-1.42969	-2.46604
-1.42941	-1.16311
-1.42914	-1.69702
-1.42886	-0.277059
-1.42859	-0.700313
-1.42831	-3.2981
-1.42804	-0.64551
-1.42776	-1.33463
-1.42749	-2.91494
-1.42721	-1.95867
-1.42693	-2.56935
-1.42666	-2.18152
-1.42638	-3.49057
-1.42611	-2.29822
-1.42583	-3.66371
-1.42556	-2.91408
-1.42528	-2.42481
-1.42501	-1.97369
-1.42473	-2.77086
-1.42446	-0.314167
-1.42418	-1.4555
-1.42391	-1.85382
-1.42363	-0.983263
-1.42336	-1.04504
-1.42308	-2.60643
-1.42281	-3.01829
-1.42253	-1.91727
-1.42226	-3.6908
-1.42198	-2.08878
-1.42171	-1.24439
-1.42143	-2.32397
-1.42116	-1.59098
-1.42088	-1.86548
-1.42061	-3.00169
-1.42033	-2.28154
-1.42006	-2.8211
-1.41978	-1.73467
-1.41951	-2.43887
-1.41923	-1.09761
-1.41896	-2.45359
-1.41868	-3.30575
-1.41841	-1.7069
-1.41813	-2.41475
-1.41786	-1.4159
-1.41758	-2.6286
-1.41731	-1.22759
-1.41703	-2.8445
-1.41676	-1.99791
-1.41648	-3.47935
-1.41621	-2.97463
-1.41593	-1.75079
-1.41566	-1.83252
[truncated: 63,536 more rows]

## Sheet: NMR_G3-PZLL9
-2.16114	9.33087
-2.16086	11.2022
-2.16059	12.1119
-2.16031	8.87246
-2.16004	11.7043
-2.15976	10.077
-2.15949	10.39
-2.15921	9.76885
-2.15894	9.30814
-2.15866	9.33333
-2.15839	9.44708
-2.15811	10.4984
-2.15784	11.3052
-2.15756	10.717
-2.15729	9.82079
-2.15701	9.54558
-2.15674	9.41202
-2.15646	10.9207
-2.15619	11.0577
-2.15591	10.0734
-2.15564	11.6443
-2.15536	8.6435
-2.15509	9.87748
-2.15481	9.25584
-2.15454	10.0647
-2.15426	8.57024
-2.15399	10.4422
-2.15371	10.5537
-2.15344	10.4443
-2.15316	8.81573
-2.15289	11.7787
-2.15261	9.2346
-2.15234	9.88283
-2.15206	10.9075
-2.15178	10.7243
-2.15151	11.5685
-2.15123	9.77961
-2.15096	10.3778
-2.15068	9.98369
-2.15041	9.48018
-2.15013	10.166
-2.14986	9.03898
-2.14958	8.83937
-2.14931	10.2727
-2.14903	10.0902
-2.14876	11.0795
-2.14848	9.05471
-2.14821	10.4318
-2.14793	9.26581
-2.14766	11.1269
-2.14738	10.4372
-2.14711	9.19492
-2.14683	9.74106
-2.14656	10.0083
-2.14628	9.1859
-2.14601	10.055
-2.14573	10.5209
-2.14546	10.5537
-2.14518	9.27923
-2.14491	11.256
-2.14463	9.32436
-2.14436	9.18327
-2.14408	7.64102
-2.14381	9.56386
-2.14353	8.54531
-2.14326	8.83243
-2.14298	10.7967
-2.14271	10.2337
-2.14243	9.54998
-2.14216	9.20944
-2.14188	9.39242
-2.14161	8.17617
-2.14133	10.0613
-2.14106	8.94979
-2.14078	10.7878
-2.14051	10.407
-2.14023	8.7731
-2.13996	10.3359
-2.13968	9.64024
-2.13941	10.1551
-2.13913	10.2505
-2.13886	11.1321
-2.13858	9.45984
-2.13831	9.59869
-2.13803	8.9136
-2.13775	9.18571
-2.13748	9.24452
-2.1372	9.06245
-2.13693	8.77579
-2.13665	8.41745
-2.13638	9.77587
-2.1361	11.0278
-2.13583	9.16851
-2.13555	8.20319
-2.13528	9.73063
-2.135	8.49974
-2.13473	10.3187
-2.13445	9.41714
-2.13418	9.92296
-2.1339	8.48337
-2.13363	9.91317
-2.13335	9.62511
-2.13308	9.49631
-2.1328	9.862
-2.13253	9.69422
-2.13225	9.03759
-2.13198	8.42078
-2.1317	8.36144
-2.13143	9.60025
-2.13115	8.28124
-2.13088	10.2581
-2.1306	9.22224
-2.13033	10.5017
-2.13005	9.13158
-2.12978	8.31196
-2.1295	8.285
-2.12923	9.46351
-2.12895	9.01093
-2.12868	8.03795
-2.1284	8.42699
-2.12813	9.35818
-2.12785	8.93822
-2.12758	9.53084
-2.1273	10.2143
-2.12703	8.42983
-2.12675	8.74633
-2.12648	9.70666
-2.1262	8.83989
-2.12593	8.78072
-2.12565	7.59277
-2.12538	9.76189
-2.1251	8.7422
-2.12483	9.70616
-2.12455	10.169
-2.12428	8.58
-2.124	7.62378
-2.12372	9.40454
-2.12345	10.0363
-2.12317	8.23803
-2.1229	9.68878
-2.12262	9.87681
-2.12235	9.9509
-2.12207	7.42297
-2.1218	8.65417
-2.12152	9.25208
-2.12125	9.07257
-2.12097	8.41559
-2.1207	7.37414
-2.12042	7.51499
-2.12015	9.02299
-2.11987	9.97234
-2.1196	8.94279
-2.11932	8.85858
-2.11905	9.13913
-2.11877	10.3873
-2.1185	8.44349
-2.11822	10.4369
-2.11795	9.0922
-2.11767	8.69789
-2.1174	8.91501
-2.11712	10.1413
-2.11685	7.94311
-2.11657	10.7133
-2.1163	9.569
-2.11602	8.79567
-2.11575	8.09766
-2.11547	8.20855
-2.1152	10.0458
-2.11492	8.67605
-2.11465	7.6121
-2.11437	8.61969
-2.1141	8.3372
-2.11382	8.97591
-2.11355	8.17659
-2.11327	7.33174
-2.113	9.57755
-2.11272	9.17692
-2.11245	9.02456
-2.11217	8.74899
-2.1119	9.24167
-2.11162	8.35937
-2.11135	9.57079
-2.11107	7.03222
-2.1108	9.29874
-2.11052	7.51538
-2.11025	7.76378
-2.10997	8.35958
-2.10969	7.24312
-2.10942	7.50228
-2.10914	9.53934
-2.10887	8.55514
-2.10859	8.15692
-2.10832	8.90042
-2.10804	8.74565
-2.10777	9.40118
-2.10749	9.24965
-2.10722	7.76397
-2.10694	7.27955
-2.10667	9.13478
-2.10639	9.43737
-2.10612	8.5372
-2.10584	7.87788
-2.10557	9.83833
-2.10529	9.14142
-2.10502	7.88628
-2.10474	9.34779
-2.10447	9.32495
-2.10419	9.53189
-2.10392	9.50421
-2.10364	6.98712
-2.10337	8.23543
-2.10309	10.461
-2.10282	8.98375
-2.10254	8.72907
-2.10227	8.35761
-2.10199	7.37537
-2.10172	8.30243
-2.10144	7.96183
-2.10117	8.50762
-2.10089	7.55295
-2.10062	8.45202
-2.10034	8.69867
-2.10007	9.66341
-2.09979	9.63152
-2.09952	9.26682
-2.09924	6.32894
-2.09897	7.78703
-2.09869	10.1275
-2.09842	8.28651
-2.09814	8.50435
-2.09787	7.7382
-2.09759	8.71818
-2.09732	7.02121
-2.09704	7.62781
-2.09677	8.33466
-2.09649	9.11407
-2.09622	9.45583
-2.09594	9.1448
-2.09567	8.64986
-2.09539	6.97541
-2.09511	6.89576
-2.09484	9.34004
-2.09456	8.32947
-2.09429	8.15304
-2.09401	9.09365
-2.09374	8.29773
-2.09346	7.03494
-2.09319	7.31712
-2.09291	6.50122
-2.09264	7.10025
-2.09236	7.09185
-2.09209	7.27688
-2.09181	7.60282
-2.09154	5.7563
-2.09126	6.64986
-2.09099	9.08849
-2.09071	6.85413
-2.09044	8.28268
-2.09016	7.80216
-2.08989	6.80847
-2.08961	8.84127
-2.08934	7.44707
-2.08906	8.14802
-2.08879	7.86761
-2.08851	7.29797
-2.08824	8.60609
-2.08796	7.90491
-2.08769	6.69204
-2.08741	8.72032
-2.08714	7.25952
-2.08686	8.1517
-2.08659	6.04406
-2.08631	7.66918
-2.08604	7.59229
-2.08576	8.41847
-2.08549	7.46118
-2.08521	7.42132
-2.08494	8.03622
-2.08466	8.27464
-2.08439	7.38065
-2.08411	6.65131
-2.08384	6.09218
-2.08356	7.41004
-2.08329	7.09091
-2.08301	7.29479
-2.08274	8.98322
-2.08246	7.28821
-2.08219	8.41972
-2.08191	8.2147
-2.08164	7.21565
-2.08136	6.32684
-2.08108	7.14245
-2.08081	7.1226
-2.08053	7.53228
-2.08026	8.14102
-2.07998	7.3271
-2.07971	6.75688
-2.07943	8.38044
-2.07916	6.68018
-2.07888	7.0341
-2.07861	8.76048
-2.07833	7.6729
-2.07806	7.44286
-2.07778	8.70506
-2.07751	7.11428
-2.07723	6.99766
-2.07696	7.12269
-2.07668	7.3927
-2.07641	7.5001
-2.07613	5.92934
-2.07586	11.6725
-2.07558	6.24255
-2.07531	6.34375
-2.07503	8.16851
-2.07476	7.28294
-2.07448	7.397
-2.07421	6.53157
-2.07393	7.4737
-2.07366	6.4266
-2.07338	8.36527
-2.07311	7.59488
-2.07283	9.86153
-2.07256	8.634
-2.07228	7.87742
-2.07201	7.14474
-2.07173	7.33274
-2.07146	4.63985
-2.07118	7.23275
-2.07091	7.12927
-2.07063	7.8346
-2.07036	6.9294
-2.07008	8.39238
-2.06981	7.32436
-2.06953	7.18662
-2.06926	6.53109
-2.06898	7.07775
-2.06871	6.59327
-2.06843	7.31134
-2.06816	8.4659
-2.06788	7.27828
-2.06761	7.00955
-2.06733	6.7312
-2.06705	8.2348
-2.06678	5.8079
-2.0665	7.13284
-2.06623	6.40619
-2.06595	7.20265
-2.06568	7.58994
-2.0654	6.73238
-2.06513	6.69461
-2.06485	7.06158
-2.06458	8.7688
-2.0643	6.34069
-2.06403	8.55433
-2.06375	7.40973
-2.06348	6.8295
-2.0632	5.65161
-2.06293	6.28506
-2.06265	8.3441
-2.06238	5.48504
-2.0621	6.53143
-2.06183	8.6654
-2.06155	8.6645
-2.06128	6.61458
-2.061	7.66866
-2.06073	5.53795
-2.06045	6.76983
-2.06018	6.96192
-2.0599	6.65728
-2.05963	7.22814
-2.05935	7.17707
-2.05908	7.00982
-2.0588	6.96833
-2.05853	6.54648
-2.05825	7.28616
-2.05798	5.41152
-2.0577	6.26413
-2.05743	7.4226
-2.05715	6.67932
-2.05688	6.73009
-2.0566	6.80357
-2.05633	6.7442
-2.05605	6.42427
-2.05578	8.24008
-2.0555	5.74374
-2.05523	7.1791
-2.05495	8.26544
-2.05468	5.93245
-2.0544	6.65224
-2.05413	7.05635
-2.05385	5.74256
-2.05358	6.72955
-2.0533	7.17844
-2.05302	7.12938
-2.05275	7.09007
-2.05247	5.94
-2.0522	5.65687
-2.05192	5.81634
-2.05165	6.81054
-2.05137	5.89565
-2.0511	8.07754
-2.05082	5.95216
-2.05055	7.41539
-2.05027	6.17975
-2.05	7.25094
-2.04972	7.45383
-2.04945	5.72431
-2.04917	6.74442
-2.0489	7.14172
-2.04862	8.59247
-2.04835	5.48151
-2.04807	7.87163
-2.0478	5.39347
-2.04752	6.68125
-2.04725	7.79507
-2.04697	5.04331
-2.0467	7.48585
-2.04642	6.90287
-2.04615	7.16317
-2.04587	7.75385
-2.0456	5.293
-2.04532	6.38588
-2.04505	6.80705
-2.04477	6.32349
-2.0445	6.90127
-2.04422	7.83805
-2.04395	6.67521
-2.04367	6.8249
-2.0434	5.94137
-2.04312	7.8311
-2.04285	7.19705
-2.04257	5.72618
-2.0423	7.84404
-2.04202	6.35225
-2.04175	5.26582
-2.04147	5.30136
-2.0412	5.77101
-2.04092	7.04284
-2.04065	5.75079
-2.04037	7.07273
-2.0401	6.47514
-2.03982	6.35154
-2.03955	6.31207
-2.03927	7.25828
-2.03899	9.2784
-2.03872	5.34904
-2.03844	6.65067
-2.03817	9.98636
-2.03789	6.27942
-2.03762	5.98701
-2.03734	5.48992
-2.03707	6.76993
-2.03679	6.10316
-2.03652	7.41619
-2.03624	6.66387
-2.03597	6.87281
-2.03569	5.82562
-2.03542	5.05507
-2.03514	6.40569
-2.03487	6.72114
-2.03459	6.18762
-2.03432	5.69823
-2.03404	6.87014
-2.03377	6.01155
-2.03349	6.07674
-2.03322	5.77753
-2.03294	6.78281
-2.03267	5.85473
-2.03239	6.29222
-2.03212	8.17255
-2.03184	6.17627
-2.03157	6.12341
-2.03129	4.68735
-2.03102	7.06637
-2.03074	8.14708
-2.03047	5.46814
-2.03019	5.48421
-2.02992	5.09409
-2.02964	5.68655
-2.02937	6.06058
-2.02909	5.97461
-2.02882	6.40923
-2.02854	4.38963
-2.02827	8.39415
-2.02799	5.17041
-2.02772	6.20019
-2.02744	6.06671
-2.02717	5.29915
-2.02689	5.13718
-2.02662	6.99543
-2.02634	7.22977
-2.02607	6.43318
-2.02579	6.29278
-2.02552	6.68624
-2.02524	5.70746
-2.02497	5.38592
-2.02469	6.41007
-2.02441	5.56269
-2.02414	6.33404
-2.02386	6.74757
-2.02359	6.02993
-2.02331	5.8888
-2.02304	4.63595
-2.02276	5.93756
-2.02249	5.43384
-2.02221	6.08864
-2.02194	6.60749
-2.02166	4.81124
-2.02139	5.15986
-2.02111	6.52934
-2.02084	6.28341
-2.02056	5.17841
-2.02029	6.26938
-2.02001	5.92185
-2.01974	6.75103
-2.01946	7.92264
-2.01919	6.71158
-2.01891	6.07434
-2.01864	4.75404
-2.01836	7.39761
-2.01809	7.56675
-2.01781	6.56839
-2.01754	5.81565
-2.01726	5.52785
-2.01699	3.67908
-2.01671	7.69263
-2.01644	7.66693
-2.01616	4.68872
-2.01589	5.49393
-2.01561	6.68756
-2.01534	6.33191
-2.01506	5.85929
-2.01479	4.9186
-2.01451	5.59862
-2.01424	6.99579
-2.01396	7.94655
-2.01369	4.74419
-2.01341	4.58537
-2.01314	6.86738
-2.01286	5.7771
-2.01259	5.42521
-2.01231	4.34037
-2.01204	7.06165
-2.01176	4.89072
-2.01149	6.53897
-2.01121	6.99711
-2.01094	5.82999
-2.01066	5.87382
-2.01038	5.71757
-2.01011	6.80048
-2.00983	5.29428
-2.00956	6.46222
-2.00928	8.26037
-2.00901	5.1473
-2.00873	6.81865
-2.00846	6.31406
-2.00818	6.29727
-2.00791	5.43572
-2.00763	7.41433
-2.00736	4.86729
-2.00708	5.57035
-2.00681	4.69364
-2.00653	6.15536
-2.00626	6.75192
-2.00598	7.19105
-2.00571	5.75285
-2.00543	5.79706
-2.00516	8.06393
-2.00488	7.45702
-2.00461	6.15694
-2.00433	5.20113
-2.00406	5.87256
-2.00378	4.25807
-2.00351	3.77816
-2.00323	6.44191
-2.00296	5.52993
-2.00268	5.94041
-2.00241	5.41334
-2.00213	5.03906
-2.00186	6.34703
-2.00158	4.9394
-2.00131	5.88843
-2.00103	5.61605
-2.00076	4.91885
-2.00048	6.82177
-2.00021	5.48029
-1.99993	6.1921
-1.99966	5.30121
-1.99938	7.25281
-1.99911	2.90783
-1.99883	5.10157
-1.99856	8.09346
-1.99828	4.46198
-1.99801	5.47005
-1.99773	5.10223
-1.99746	3.9022
-1.99718	4.77045
-1.99691	4.94949
-1.99663	5.94958
-1.99635	4.5319
-1.99608	5.04105
-1.9958	4.36993
-1.99553	5.71727
-1.99525	6.01637
-1.99498	7.3389
-1.9947	5.3481
-1.99443	4.33099
-1.99415	5.34715
-1.99388	5.65505
-1.9936	5.01288
-1.99333	6.33583
-1.99305	5.72609
-1.99278	5.3776
-1.9925	4.68761
-1.99223	4.31714
-1.99195	5.2412
-1.99168	3.94967
-1.9914	4.7293
-1.99113	3.69168
-1.99085	6.57542
-1.99058	5.73608
-1.9903	7.46307
-1.99003	5.33065
-1.98975	4.02879
-1.98948	6.16035
-1.9892	5.30815
-1.98893	4.16082
-1.98865	7.16917
-1.98838	6.27337
-1.9881	6.58273
-1.98783	4.52325
-1.98755	5.58202
-1.98728	3.98308
-1.987	6.63078
-1.98673	7.12224
-1.98645	4.24487
-1.98618	4.6426
-1.9859	5.56849
-1.98563	5.58188
-1.98535	7.27006
-1.98508	5.78848
-1.9848	5.64904
-1.98453	4.35234
-1.98425	5.25338
-1.98398	5.68343
-1.9837	3.82211
-1.98343	6.05465
-1.98315	4.34276
-1.98288	5.50213
-1.9826	4.06707
-1.98232	5.88338
-1.98205	5.47567
-1.98177	4.99737
-1.9815	3.43123
-1.98122	7.70111
-1.98095	7.5322
-1.98067	5.92134
-1.9804	5.2768
-1.98012	6.88158
-1.97985	5.66676
-1.97957	6.33104
-1.9793	5.95455
-1.97902	5.66213
-1.97875	5.84809
-1.97847	4.79521
-1.9782	4.70368
-1.97792	5.68593
-1.97765	4.27161
-1.97737	5.93044
-1.9771	6.41239
-1.97682	6.25875
-1.97655	5.65416
-1.97627	4.48488
-1.976	4.93637
-1.97572	6.55882
-1.97545	3.47245
-1.97517	3.61758
-1.9749	3.64329
-1.97462	4.46394
-1.97435	5.47781
-1.97407	5.84422
-1.9738	7.07541
-1.97352	5.62816
-1.97325	4.50781
-1.97297	5.38219
-1.9727	3.64017
-1.97242	4.90623
-1.97215	6.0453
-1.97187	4.892
-1.9716	3.62442
-1.97132	4.33135
-1.97105	4.35671
-1.97077	4.60756
-1.9705	5.83734
-1.97022	3.67485
-1.96995	6.12093
-1.96967	4.18402
-1.9694	6.32355
-1.96912	5.05219
-1.96885	4.40237
-1.96857	6.1987
-1.96829	4.32163
-1.96802	5.34405
-1.96774	6.36008
-1.96747	4.37281
-1.96719	5.99862
-1.96692	4.56799
-1.96664	3.93043
-1.96637	5.06741
-1.96609	6.0329
-1.96582	6.22029
-1.96554	3.70562
-1.96527	6.39776
-1.96499	7.13685
-1.96472	7.1524
-1.96444	4.99041
-1.96417	6.74341
-1.96389	6.2937
-1.96362	7.80075
-1.96334	6.1732
-1.96307	3.70599
-1.96279	6.59468
-1.96252	3.30699
-1.96224	5.10871
-1.96197	6.45737
-1.96169	5.25944
-1.96142	5.92123
-1.96114	6.14016
-1.96087	4.01954
-1.96059	4.29225
-1.96032	4.40143
-1.96004	4.26339
-1.95977	4.79075
-1.95949	4.79858
-1.95922	4.68297
-1.95894	5.21571
-1.95867	5.61721
-1.95839	5.51829
-1.95812	4.1991
-1.95784	6.07374
-1.95757	3.49533
-1.95729	3.36914
-1.95702	5.81095
-1.95674	3.4457
-1.95647	5.46035
-1.95619	5.60257
-1.95592	4.70538
-1.95564	6.786
-1.95537	4.66612
-1.95509	4.31991
-1.95482	5.61839
-1.95454	5.46947
-1.95426	7.48719
-1.95399	3.91928
-1.95371	5.84518
-1.95344	4.84751
-1.95316	5.44397
-1.95289	5.71731
-1.95261	4.74823
-1.95234	3.81611
-1.95206	4.72342
-1.95179	5.63369
-1.95151	5.82402
-1.95124	3.74079
-1.95096	4.60948
-1.95069	4.11326
-1.95041	4.77534
-1.95014	4.92233
-1.94986	2.67275
-1.94959	6.04014
-1.94931	6.2946
-1.94904	4.64812
-1.94876	6.76595
-1.94849	3.14064
-1.94821	5.44192
-1.94794	5.31709
-1.94766	3.88546
-1.94739	3.50168
-1.94711	5.85836
-1.94684	3.33995
-1.94656	5.40902
-1.94629	3.82129
-1.94601	5.25529
-1.94574	6.29564
-1.94546	5.97104
-1.94519	5.12354
-1.94491	5.61881
-1.94464	3.75113
-1.94436	3.33196
-1.94409	5.6055
-1.94381	5.18756
-1.94354	5.99767
-1.94326	5.52315
-1.94299	5.48473
-1.94271	4.21144
-1.94244	5.28587
-1.94216	5.43738
-1.94189	5.48383
-1.94161	4.18122
-1.94134	5.05652
-1.94106	4.91412
-1.94079	3.48649
-1.94051	4.63922
-1.94024	5.39684
-1.93996	4.97739
-1.93968	5.10107
-1.93941	4.59513
-1.93913	5.78246
-1.93886	5.24361
-1.93858	5.08937
-1.93831	6.49013
-1.93803	7.08818
-1.93776	3.7047
-1.93748	5.57731
-1.93721	4.68132
-1.93693	5.53167
-1.93666	5.07375
-1.93638	4.46309
-1.93611	5.5813
-1.93583	6.75752
-1.93556	3.80884
-1.93528	3.84167
-1.93501	4.11759
-1.93473	6.21254
-1.93446	5.31749
-1.93418	3.93516
-1.93391	3.00435
-1.93363	3.21778
-1.93336	5.43705
-1.93308	5.83695
-1.93281	3.18
-1.93253	4.67523
-1.93226	4.94883
-1.93198	4.06855
-1.93171	5.12097
-1.93143	4.88402
-1.93116	5.8857
-1.93088	5.64759
-1.93061	5.34251
-1.93033	4.70417
-1.93006	3.10402
-1.92978	4.43214
-1.92951	5.43987
-1.92923	3.64505
-1.92896	7.23417
-1.92868	4.3573
-1.92841	5.55015
-1.92813	4.69599
-1.92786	4.00406
-1.92758	8.17237
-1.92731	4.66741
-1.92703	4.58251
-1.92676	2.45617
-1.92648	3.72644
-1.92621	5.8655
-1.92593	5.91818
-1.92565	3.5623
-1.92538	5.45061
-1.9251	5.13146
-1.92483	5.2202
-1.92455	3.92044
-1.92428	5.044
-1.924	5.84875
-1.92373	4.6717
-1.92345	5.61966
-1.92318	3.30676
-1.9229	3.41186
-1.92263	4.0963
-1.92235	6.28914
-1.92208	4.28153
-1.9218	4.05868
-1.92153	6.88949
-1.92125	3.628
-1.92098	5.66643
-1.9207	4.1623
-1.92043	6.54621
-1.92015	4.98895
-1.91988	5.386
-1.9196	4.48508
-1.91933	3.0214
-1.91905	6.24773
-1.91878	5.02911
-1.9185	4.13516
-1.91823	2.91261
-1.91795	4.93294
-1.91768	4.84815
-1.9174	4.57526
-1.91713	4.04414
-1.91685	3.25221
-1.91658	3.46131
-1.9163	4.63922
-1.91603	5.86871
-1.91575	4.67455
-1.91548	5.04735
-1.9152	5.10175
-1.91493	3.98253
-1.91465	4.43292
-1.91438	5.19656
-1.9141	3.83647
-1.91383	4.20404
-1.91355	4.72607
-1.91328	6.14712
-1.913	3.51184
-1.91273	3.36284
-1.91245	5.40632
-1.91218	4.52302
-1.9119	3.5845
-1.91162	5.17179
-1.91135	5.18912
-1.91107	3.4758
-1.9108	3.57385
-1.91052	4.86322
-1.91025	4.11831
-1.90997	4.13999
-1.9097	3.41157
-1.90942	3.34204
-1.90915	3.40823
-1.90887	4.2491
-1.9086	5.61885
-1.90832	2.63245
-1.90805	4.01022
-1.90777	4.60821
-1.9075	5.03161
-1.90722	4.95414
-1.90695	5.75377
-1.90667	6.08184
-1.9064	4.75592
-1.90612	2.85136
-1.90585	4.97246
-1.90557	3.22825
-1.9053	6.07482
-1.90502	6.0109
-1.90475	4.58488
-1.90447	4.90021
-1.9042	2.29251
-1.90392	5.70307
-1.90365	4.60791
-1.90337	2.0347
-1.9031	5.40083
-1.90282	3.70245
-1.90255	5.89851
-1.90227	4.9308
-1.902	6.47759
-1.90172	3.29996
-1.90145	3.7958
-1.90117	3.24683
-1.9009	6.04788
-1.90062	3.39304
-1.90035	3.41684
-1.90007	3.48064
-1.8998	3.97938
-1.89952	4.82496
-1.89925	4.63284
-1.89897	4.15699
-1.8987	3.29245
-1.89842	5.78814
-1.89815	5.36962
-1.89787	5.06046
-1.89759	5.44832
-1.89732	4.53402
-1.89704	4.64331
-1.89677	5.91145
-1.89649	4.09862
-1.89622	4.2127
-1.89594	3.58126
-1.89567	4.50287
-1.89539	4.6154
-1.89512	4.50089
-1.89484	2.47879
-1.89457	6.06695
-1.89429	4.21527
-1.89402	5.94401
-1.89374	4.02142
-1.89347	3.91832
-1.89319	4.18953
-1.89292	6.34242
-1.89264	4.3581
-1.89237	4.83945
-1.89209	5.14178
-1.89182	4.52308
-1.89154	3.31729
-1.89127	4.90949
-1.89099	4.44232
-1.89072	4.5327
-1.89044	3.38447
-1.89017	4.25306
-1.88989	4.23648
-1.88962	4.88746
-1.88934	4.39381
-1.88907	4.37127
-1.88879	4.07951
-1.88852	3.62766
-1.88824	6.35493
-1.88797	4.18925
-1.88769	4.91548
-1.88742	4.76615
-1.88714	3.33332
-1.88687	6.32087
-1.88659	3.72825
-1.88632	4.24107
-1.88604	3.27625
-1.88577	5.1209
-1.88549	4.19799
-1.88522	5.65795
-1.88494	2.60956
-1.88467	5.12711
-1.88439	4.26652
-1.88412	3.98107
-1.88384	5.48003
-1.88356	5.17922
-1.88329	3.0475
-1.88301	5.97012
-1.88274	4.10084
-1.88246	3.59364
-1.88219	4.46629
-1.88191	5.42361
-1.88164	2.78341
-1.88136	3.77825
-1.88109	5.53779
-1.88081	3.18665
-1.88054	4.20551
-1.88026	4.86244
-1.87999	1.85247
-1.87971	3.76321
-1.87944	5.59889
-1.87916	4.92961
-1.87889	3.75275
-1.87861	3.33118
-1.87834	5.74606
-1.87806	4.07296
-1.87779	4.98491
-1.87751	4.39121
-1.87724	4.8001
-1.87696	3.92917
-1.87669	5.18713
-1.87641	5.01437
-1.87614	4.22827
-1.87586	3.91812
-1.87559	5.9968
-1.87531	2.43665
-1.87504	3.75026
-1.87476	4.12262
-1.87449	6.08957
-1.87421	4.9936
-1.87394	2.14683
-1.87366	3.89764
-1.87339	4.84951
-1.87311	3.77612
-1.87284	4.66573
-1.87256	4.8942
-1.87229	2.71388
-1.87201	4.44709
-1.87174	5.62308
-1.87146	3.76434
-1.87119	2.05438
-1.87091	4.48023
-1.87064	4.99307
-1.87036	4.67762
-1.87009	2.57135
-1.86981	6.48007
-1.86954	2.59396
-1.86926	3.94353
-1.86898	5.46603
-1.86871	2.62985
-1.86843	5.87742
-1.86816	5.53813
-1.86788	5.93227
-1.86761	5.41019
-1.86733	5.84735
-1.86706	3.67343
-1.86678	4.62424
-1.86651	2.21701
-1.86623	6.94893
-1.86596	4.01803
-1.86568	4.52401
-1.86541	3.93706
-1.86513	4.10305
-1.86486	1.92911
-1.86458	3.51313
-1.86431	3.53088
-1.86403	2.33121
-1.86376	5.50491
-1.86348	3.79098
-1.86321	3.56653
-1.86293	4.1748
-1.86266	3.40422
-1.86238	3.63301
-1.86211	4.48013
-1.86183	4.64872
-1.86156	5.29928
-1.86128	4.11382
-1.86101	4.92139
-1.86073	6.11104
-1.86046	4.77465
-1.86018	6.87981
-1.85991	5.36935
-1.85963	6.30758
-1.85936	3.74368
-1.85908	3.2059
-1.85881	3.41751
-1.85853	3.44658
-1.85826	5.42097
-1.85798	2.76952
-1.85771	4.19029
-1.85743	3.61897
-1.85716	4.23928
-1.85688	4.84199
-1.85661	4.47695
-1.85633	5.79118
-1.85606	4.37874
-1.85578	2.57031
-1.85551	4.15869
-1.85523	4.83268
-1.85495	4.11879
-1.85468	4.46895
-1.8544	5.97696
-1.85413	5.25899
-1.85385	2.77241
-1.85358	4.41973
-1.8533	4.38784
-1.85303	3.92369
-1.85275	6.58694
-1.85248	3.76044
-1.8522	5.73549
-1.85193	4.95874
-1.85165	3.32719
-1.85138	4.07412
-1.8511	5.29149
-1.85083	5.2699
-1.85055	3.08362
-1.85028	3.8621
-1.85	5.1668
-1.84973	3.34558
-1.84945	4.511
-1.84918	4.47559
-1.8489	5.54733
-1.84863	4.00837
-1.84835	5.13866
-1.84808	3.14623
-1.8478	4.6659
-1.84753	6.12598
-1.84725	4.44098
-1.84698	5.3787
-1.8467	4.75818
-1.84643	3.4977
-1.84615	4.3971
-1.84588	3.28303
-1.8456	5.23513
-1.84533	5.04927
-1.84505	2.18063
-1.84478	4.81342
-1.8445	4.23715
-1.84423	5.10069
-1.84395	4.67083
-1.84368	5.86346
-1.8434	4.49481
-1.84313	4.37101
-1.84285	3.71713
-1.84258	3.7827
-1.8423	4.9013
-1.84203	6.07809
-1.84175	2.3797
-1.84148	5.2335
-1.8412	3.20436
-1.84092	4.78329
-1.84065	4.66802
-1.84037	6.9808
-1.8401	3.75873
-1.83982	4.65813
-1.83955	3.58279
-1.83927	3.14154
-1.839	5.17212
-1.83872	4.7686
-1.83845	5.27458
-1.83817	5.36643
-1.8379	3.59554
-1.83762	4.14911
-1.83735	6.07116
-1.83707	4.63372
-1.8368	1.76623
-1.83652	4.48562
-1.83625	2.16935
-1.83597	4.71122
-1.8357	4.87789
-1.83542	4.72647
-1.83515	4.73534
-1.83487	4.06969
-1.8346	4.03568
-1.83432	6.40212
-1.83405	2.75679
-1.83377	4.99536
-1.8335	4.76301
-1.83322	7.04913
-1.83295	4.9174
-1.83267	3.07485
-1.8324	2.28341
-1.83212	3.60342
-1.83185	4.23595
-1.83157	3.88474
-1.8313	6.27476
-1.83102	5.5224
-1.83075	5.25473
-1.83047	2.90235
-1.8302	1.82352
-1.82992	3.65698
-1.82965	3.6831
-1.82937	3.13053
-1.8291	5.92171
-1.82882	4.2453
-1.82855	4.72408
-1.82827	5.93055
-1.828	4.1994
-1.82772	3.15025
-1.82745	5.02887
-1.82717	5.97096
-1.82689	5.30511
-1.82662	2.45701
-1.82634	4.27598
-1.82607	5.2211
-1.82579	5.65408
-1.82552	5.24966
-1.82524	4.08404
-1.82497	4.53728
-1.82469	6.74674
-1.82442	5.03091
-1.82414	4.99898
-1.82387	6.94569
-1.82359	4.51035
-1.82332	6.0902
-1.82304	4.95876
-1.82277	3.06611
-1.82249	4.07747
-1.82222	5.89579
-1.82194	3.27876
-1.82167	4.44045
-1.82139	2.61424
-1.82112	3.94862
-1.82084	5.14602
-1.82057	2.87704
-1.82029	4.90097
-1.82002	2.43436
-1.81974	6.41265
-1.81947	3.74634
-1.81919	4.73035
-1.81892	4.31207
-1.81864	4.17441
-1.81837	3.57341
-1.81809	3.51014
-1.81782	3.27136
-1.81754	6.33152
-1.81727	5.20338
-1.81699	4.6876
-1.81672	3.90308
-1.81644	4.67441
-1.81617	5.25587
-1.81589	4.32174
-1.81562	4.80763
-1.81534	4.00437
-1.81507	5.85215
-1.81479	2.33568
-1.81452	4.97027
-1.81424	5.21572
-1.81397	3.818
-1.81369	4.54714
-1.81342	4.92935
-1.81314	5.61639
-1.81286	1.79366
-1.81259	5.7114
-1.81231	4.51011
-1.81204	5.18236
-1.81176	2.87387
-1.81149	5.35503
-1.81121	4.82076
-1.81094	4.15115
-1.81066	2.97785
-1.81039	2.43966
-1.81011	3.99882
-1.80984	5.8056
-1.80956	4.16858
-1.80929	5.15876
-1.80901	3.57554
-1.80874	4.30411
-1.80846	4.6634
-1.80819	5.00431
-1.80791	4.75144
-1.80764	4.91131
-1.80736	5.25866
-1.80709	4.59571
-1.80681	4.9795
-1.80654	4.77994
-1.80626	3.2573
-1.80599	5.83564
-1.80571	5.04694
-1.80544	5.46827
-1.80516	5.40257
-1.80489	4.57152
-1.80461	4.48696
-1.80434	5.76475
-1.80406	4.21452
-1.80379	5.11258
-1.80351	5.35572
-1.80324	3.00966
-1.80296	1.77602
-1.80269	0.846216
-1.80241	3.69391
-1.80214	3.21515
-1.80186	4.68828
-1.80159	4.15456
-1.80131	2.35121
-1.80104	5.08144
-1.80076	4.6372
-1.80049	3.39624
-1.80021	3.30541
-1.79994	7.48778
-1.79966	3.52056
-1.79939	5.10545
-1.79911	6.30797
-1.79884	5.05013
-1.79856	6.15525
-1.79828	3.73295
-1.79801	2.49303
-1.79773	6.01436
-1.79746	4.15768
-1.79718	3.59348
-1.79691	5.08991
-1.79663	3.9687
-1.79636	5.33886
-1.79608	3.14643
-1.79581	5.97065
-1.79553	5.84489
-1.79526	3.62486
-1.79498	3.68383
-1.79471	4.82648
-1.79443	3.5008
-1.79416	4.51508
-1.79388	5.04432
-1.79361	3.17606
-1.79333	4.04977
-1.79306	4.20863
-1.79278	3.70821
-1.79251	4.07067
-1.79223	5.30262
-1.79196	3.58189
-1.79168	5.95167
-1.79141	2.30522
-1.79113	3.70817
-1.79086	4.53601
-1.79058	4.8763
-1.79031	3.79445
-1.79003	4.18653
-1.78976	4.1186
-1.78948	5.96488
-1.78921	5.10853
-1.78893	2.20371
-1.78866	4.72587
-1.78838	6.03331
-1.78811	6.20299
-1.78783	6.05961
-1.78756	3.13255
-1.78728	2.94402
-1.78701	5.72313
-1.78673	3.39205
-1.78646	5.43836
-1.78618	4.75489
-1.78591	2.59719
-1.78563	4.40426
-1.78536	3.26124
-1.78508	4.01437
-1.78481	4.03935
-1.78453	2.89661
-1.78425	3.73417
-1.78398	3.58342
-1.7837	4.69743
-1.78343	4.28254
-1.78315	4.63445
-1.78288	2.86328
-1.7826	2.64183
-1.78233	3.72026
-1.78205	4.39375
-1.78178	5.83261
-1.7815	4.85156
-1.78123	5.80965
-1.78095	4.38779
-1.78068	2.19915
-1.7804	4.87204
-1.78013	5.27604
-1.77985	4.73653
-1.77958	4.36327
-1.7793	5.0685
-1.77903	4.25373
-1.77875	3.5923
-1.77848	4.20575
-1.7782	3.84518
-1.77793	5.20808
-1.77765	3.4462
-1.77738	4.26619
-1.7771	6.96277
-1.77683	5.48751
-1.77655	4.39397
-1.77628	3.18805
-1.776	3.7529
-1.77573	4.59875
-1.77545	2.98725
-1.77518	2.8222
-1.7749	4.85082
-1.77463	4.26149
-1.77435	5.60663
-1.77408	4.56869
-1.7738	3.21619
-1.77353	4.67898
-1.77325	4.05842
-1.77298	1.86762
-1.7727	4.46554
-1.77243	5.0655
-1.77215	4.65604
-1.77188	2.17305
-1.7716	5.05592
-1.77133	2.19086
-1.77105	4.30191
-1.77078	3.47658
-1.7705	4.77375
-1.77022	4.22165
-1.76995	4.80753
-1.76967	5.71102
-1.7694	4.72488
-1.76912	4.77336
-1.76885	4.23062
-1.76857	5.64745
-1.7683	3.6046
-1.76802	3.82203
-1.76775	1.69071
-1.76747	3.77547
-1.7672	1.66902
-1.76692	5.542
-1.76665	2.60729
-1.76637	5.17961
-1.7661	2.58499
-1.76582	6.07354
-1.76555	5.75407
-1.76527	4.60124
-1.765	7.15516
-1.76472	5.40133
-1.76445	5.36333
-1.76417	3.42585
-1.7639	4.88637
-1.76362	3.83957
-1.76335	3.61172
-1.76307	7.19084
-1.7628	5.10357
-1.76252	2.89946
-1.76225	4.76131
-1.76197	4.111
-1.7617	6.0122
-1.76142	5.72432
-1.76115	3.63511
-1.76087	3.2711
-1.7606	1.61472
-1.76032	2.81726
-1.76005	5.44012
-1.75977	3.24557
-1.7595	2.44228
-1.75922	5.19646
-1.75895	5.37785
-1.75867	6.78733
-1.7584	5.29767
-1.75812	3.15008
-1.75785	5.25742
-1.75757	5.39736
-1.7573	3.9783
-1.75702	4.24386
-1.75675	7.82896
-1.75647	5.72687
-1.75619	5.43636
-1.75592	2.8493
-1.75564	3.80556
-1.75537	5.19509
-1.75509	4.54723
-1.75482	1.90651
-1.75454	5.37494
-1.75427	4.20205
-1.75399	2.38351
-1.75372	3.86853
-1.75344	4.33658
-1.75317	2.81074
-1.75289	4.56221
-1.75262	4.36498
-1.75234	4.64009
-1.75207	3.88773
-1.75179	3.24278
-1.75152	2.11324
-1.75124	5.23989
-1.75097	2.93053
-1.75069	5.9941
-1.75042	6.10746
-1.75014	3.89142
-1.74987	6.10654
-1.74959	5.94366
-1.74932	5.42483
-1.74904	3.79012
-1.74877	3.90888
-1.74849	3.7479
-1.74822	5.73827
-1.74794	3.6747
-1.74767	5.85731
-1.74739	3.29897
-1.74712	4.20752
-1.74684	4.41
-1.74657	6.843
-1.74629	4.05807
-1.74602	4.46704
-1.74574	2.23336
-1.74547	3.94995
-1.74519	3.09634
-1.74492	3.70405
-1.74464	5.26707
-1.74437	2.82956
-1.74409	6.94762
-1.74382	1.59333
-1.74354	5.68736
-1.74327	2.37184
-1.74299	3.84459
-1.74272	4.09578
-1.74244	5.18347
-1.74216	5.25841
-1.74189	3.18524
-1.74161	6.27752
-1.74134	5.10117
-1.74106	5.7206
-1.74079	4.98133
-1.74051	5.55834
-1.74024	4.20532
-1.73996	4.63266
-1.73969	5.84364
-1.73941	4.40497
-1.73914	3.93269
-1.73886	0.641166
-1.73859	5.54999
-1.73831	4.83072
-1.73804	3.19413
-1.73776	2.47635
-1.73749	5.46991
-1.73721	1.71765
-1.73694	5.19509
-1.73666	4.54281
-1.73639	5.95248
-1.73611	5.62056
-1.73584	3.13713
-1.73556	5.12587
-1.73529	4.28085
-1.73501	5.83672
-1.73474	4.12171
-1.73446	4.33219
-1.73419	1.89699
-1.73391	3.26368
-1.73364	4.70558
-1.73336	4.18614
-1.73309	4.57609
-1.73281	2.36605
-1.73254	5.49656
-1.73226	4.67151
-1.73199	3.89711
-1.73171	2.99117
-1.73144	3.46174
-1.73116	4.2683
-1.73089	6.07919
-1.73061	3.15697
-1.73034	2.47795
-1.73006	5.13775
-1.72979	2.74031
-1.72951	3.86929
-1.72924	2.43667
-1.72896	4.47201
-1.72869	5.03122
-1.72841	5.28545
-1.72814	4.68378
-1.72786	6.06606
-1.72758	4.93202
-1.72731	2.46974
-1.72703	5.06349
-1.72676	3.95789
-1.72648	4.74323
-1.72621	3.66115
-1.72593	3.91642
-1.72566	3.47603
-1.72538	5.32377
-1.72511	5.82778
-1.72483	4.347
-1.72456	3.11383
-1.72428	4.42553
-1.72401	3.77509
-1.72373	5.25662
-1.72346	5.5367
-1.72318	3.69349
-1.72291	4.33635
-1.72263	3.88594
-1.72236	5.57854
-1.72208	4.28217
-1.72181	3.34155
-1.72153	3.04454
-1.72126	5.06883
-1.72098	2.30076
-1.72071	5.96798
-1.72043	5.05122
-1.72016	5.91151
-1.71988	3.17997
-1.71961	3.67362
-1.71933	4.93383
-1.71906	5.40265
-1.71878	4.43748
-1.71851	4.38479
-1.71823	2.98701
-1.71796	3.64996
-1.71768	3.45842
-1.71741	4.87341
-1.71713	4.31576
-1.71686	2.37498
-1.71658	3.47772
-1.71631	4.88306
-1.71603	5.3537
-1.71576	4.69912
-1.71548	2.06135
-1.71521	3.04939
-1.71493	5.05533
-1.71466	3.89217
-1.71438	4.16264
-1.71411	4.46773
-1.71383	4.38273
-1.71355	2.33248
-1.71328	4.51033
-1.713	3.19283
-1.71273	4.10994
-1.71245	4.08657
-1.71218	5.14527
-1.7119	5.07269
-1.71163	5.13087
-1.71135	4.30572
-1.71108	4.73518
-1.7108	2.10939
-1.71053	3.75878
-1.71025	4.13426
-1.70998	5.07775
-1.7097	2.9974
-1.70943	3.18615
-1.70915	2.93429
-1.70888	6.95811
-1.7086	4.54092
-1.70833	2.42768
-1.70805	3.90937
-1.70778	2.7311
-1.7075	4.38491
-1.70723	4.567
-1.70695	7.20124
-1.70668	5.17225
-1.7064	4.97538
-1.70613	5.21711
-1.70585	3.71684
-1.70558	5.54176
-1.7053	4.51407
-1.70503	4.90989
-1.70475	2.47725
-1.70448	2.73292
-1.7042	4.77068
-1.70393	5.67307
-1.70365	7.12243
-1.70338	3.48189
-1.7031	5.02064
-1.70283	2.22938
-1.70255	4.67536
-1.70228	4.90277
-1.702	3.87388
-1.70173	6.1421
-1.70145	4.16653
-1.70118	2.46714
-1.7009	3.01518
-1.70063	2.3707
-1.70035	6.10488
-1.70008	2.05134
-1.6998	3.44692
-1.69952	4.28498
-1.69925	5.98731
-1.69897	5.96289
-1.6987	4.04779
-1.69842	5.57433
-1.69815	5.8238
-1.69787	3.87262
-1.6976	3.81462
-1.69732	2.97612
-1.69705	4.53557
-1.69677	4.57139
-1.6965	5.45134
-1.69622	5.27903
-1.69595	3.53489
-1.69567	5.39071
-1.6954	4.76859
-1.69512	4.68871
-1.69485	5.31184
-1.69457	5.03367
-1.6943	4.16572
-1.69402	6.61454
-1.69375	4.12949
-1.69347	2.26183
-1.6932	2.98534
-1.69292	6.19073
-1.69265	4.39035
-1.69237	5.28164
-1.6921	1.82531
-1.69182	4.2223
-1.69155	4.01597
-1.69127	4.79881
-1.691	4.49291
-1.69072	5.65201
-1.69045	6.20917
-1.69017	4.16441
-1.6899	1.34453
-1.68962	5.36059
-1.68935	3.92441
-1.68907	5.25509
-1.6888	6.0018
-1.68852	3.11919
-1.68825	5.71893
-1.68797	5.5571
-1.6877	4.87106
-1.68742	4.18475
-1.68715	5.07368
-1.68687	4.33194
-1.6866	5.10028
-1.68632	3.89925
-1.68605	3.8749
-1.68577	3.77648
-1.68549	4.85568
-1.68522	4.22755
-1.68494	3.49386
-1.68467	4.13782
-1.68439	4.34358
-1.68412	7.44494
-1.68384	5.49917
-1.68357	4.62011
-1.68329	4.00533
-1.68302	4.74165
-1.68274	4.52187
-1.68247	4.04872
-1.68219	3.44572
-1.68192	3.72938
-1.68164	7.46258
-1.68137	5.1869
-1.68109	4.51216
-1.68082	6.04383
-1.68054	5.08891
-1.68027	4.29077
-1.67999	1.04207
-1.67972	6.7136
-1.67944	4.02177
-1.67917	4.52092
-1.67889	6.1917
-1.67862	5.92461
-1.67834	4.49252
-1.67807	3.67904
-1.67779	5.71963
-1.67752	5.33927
-1.67724	1.70559
-1.67697	5.98327
-1.67669	4.05086
-1.67642	4.67447
-1.67614	2.25567
-1.67587	4.36658
-1.67559	5.33896
-1.67532	5.77754
-1.67504	6.22747
-1.67477	3.99263
-1.67449	3.46647
-1.67422	3.14473
-1.67394	4.22575
-1.67367	6.98674
-1.67339	3.5249
-1.67312	5.52237
-1.67284	5.30554
-1.67257	3.48805
-1.67229	5.01372
-1.67202	3.12123
-1.67174	4.43728
-1.67146	3.40243
-1.67119	6.74318
-1.67091	4.24493
-1.67064	2.14203
-1.67036	4.59837
-1.67009	3.10244
-1.66981	4.0407
-1.66954	4.01631
-1.66926	5.39011
-1.66899	3.44561
-1.66871	4.58649
-1.66844	3.76314
-1.66816	2.6541
-1.66789	6.10479
-1.66761	2.3895
-1.66734	3.76816
-1.66706	2.24172
-1.66679	5.47579
-1.66651	6.87407
-1.66624	3.08923
-1.66596	4.31746
-1.66569	4.88892
-1.66541	6.16949
-1.66514	4.66715
-1.66486	5.95906
-1.66459	4.85787
-1.66431	2.12457
-1.66404	4.69032
-1.66376	3.93109
-1.66349	4.50242
-1.66321	3.74911
-1.66294	3.61964
-1.66266	4.63974
-1.66239	4.67428
-1.66211	5.05069
-1.66184	5.34499
-1.66156	3.05039
-1.66129	4.7079
-1.66101	4.76643
-1.66074	5.67627
-1.66046	4.98707
-1.66019	5.71936
-1.65991	2.42087
-1.65964	4.70389
-1.65936	5.27099
-1.65909	4.11307
-1.65881	2.88246
-1.65854	5.41086
-1.65826	4.48987
-1.65799	5.30064
-1.65771	4.75852
-1.65744	5.11396
-1.65716	2.83621
-1.65688	4.59864
-1.65661	3.2543
-1.65633	3.13025
-1.65606	3.28469
-1.65578	3.62979
-1.65551	4.82787
-1.65523	5.92931
-1.65496	4.722
-1.65468	3.64832
-1.65441	4.30375
-1.65413	5.8052
-1.65386	6.58572
-1.65358	4.66725
-1.65331	4.73961
-1.65303	5.60597
-1.65276	3.86207
-1.65248	6.94116
-1.65221	2.836
-1.65193	5.33148
-1.65166	4.64197
-1.65138	5.97949
-1.65111	3.463
-1.65083	4.54337
-1.65056	3.92101
-1.65028	4.98196
-1.65001	3.41457
-1.64973	3.76992
-1.64946	5.90827
-1.64918	4.19965
-1.64891	4.96996
-1.64863	2.83856
-1.64836	3.46523
-1.64808	4.29897
-1.64781	6.25783
-1.64753	5.77321
-1.64726	4.19773
-1.64698	3.78981
-1.64671	5.1173
-1.64643	4.62188
-1.64616	5.38423
-1.64588	3.39159
-1.64561	4.48906
-1.64533	4.79198
-1.64506	4.50791
-1.64478	3.75508
-1.64451	5.17054
-1.64423	6.91994
-1.64396	4.58929
-1.64368	7.43076
-1.64341	3.25492
-1.64313	3.9668
-1.64285	2.43278
-1.64258	5.77216
-1.6423	3.90195
-1.64203	5.60704
-1.64175	5.34645
-1.64148	4.3859
-1.6412	3.54467
-1.64093	4.60897
-1.64065	5.8754
-1.64038	3.88006
-1.6401	4.61539
-1.63983	3.23325
-1.63955	4.82635
-1.63928	4.94336
-1.639	3.60669
-1.63873	3.89022
-1.63845	4.65099
-1.63818	3.60785
-1.6379	5.20127
-1.63763	3.3759
-1.63735	3.61186
-1.63708	5.17813
-1.6368	4.60136
-1.63653	5.77759
-1.63625	5.12249
-1.63598	3.60964
-1.6357	4.48243
-1.63543	4.32659
-1.63515	4.12219
-1.63488	4.25675
-1.6346	2.95545
-1.63433	4.94875
-1.63405	4.07077
-1.63378	2.45992
-1.6335	5.47849
-1.63323	5.22046
-1.63295	3.7415
-1.63268	2.64886
-1.6324	2.51029
-1.63213	2.53411
-1.63185	3.54937
-1.63158	3.11687
-1.6313	4.43775
-1.63103	3.93032
-1.63075	5.62318
-1.63048	3.62978
-1.6302	4.72741
-1.62993	3.78405
-1.62965	3.28664
-1.62938	6.26633
-1.6291	5.49331
-1.62882	4.98253
-1.62855	4.59429
-1.62827	2.48469
-1.628	3.51657
-1.62772	4.00779
-1.62745	4.94688
-1.62717	4.73107
-1.6269	6.89332
-1.62662	5.93304
-1.62635	4.11157
-1.62607	3.42821
-1.6258	2.46537
-1.62552	3.86887
-1.62525	5.58054
-1.62497	4.83907
-1.6247	4.05484
-1.62442	2.876
-1.62415	4.28579
-1.62387	5.13804
-1.6236	4.84661
-1.62332	4.62466
-1.62305	3.26589
-1.62277	6.6674
-1.6225	1.82672
-1.62222	4.07822
-1.62195	3.23176
-1.62167	3.62565
-1.6214	4.81219
-1.62112	4.55982
-1.62085	5.02262
-1.62057	5.09864
-1.6203	3.69942
-1.62002	1.42577
-1.61975	5.08959
-1.61947	3.53108
-1.6192	5.88815
-1.61892	3.69617
-1.61865	4.1256
-1.61837	3.95793
-1.6181	5.30725
-1.61782	4.33422
-1.61755	2.92291
-1.61727	3.66125
-1.617	5.17924
-1.61672	7.38262
-1.61645	4.18602
-1.61617	4.47929
-1.6159	3.22619
-1.61562	3.90272
-1.61535	5.28308
-1.61507	4.81477
-1.61479	4.95922
-1.61452	1.95418
-1.61424	4.73175
-1.61397	4.94582
-1.61369	5.25002
-1.61342	4.48343
-1.61314	3.65246
-1.61287	4.34502
-1.61259	2.86768
-1.61232	3.54836
-1.61204	4.59146
-1.61177	4.46183
-1.61149	5.73786
-1.61122	5.42459
[truncated: 63,536 more rows]

## Sheet: NMR_G3-PLL9
-1.96006	4.57956
-1.95979	5.17155
-1.95951	4.32158
-1.95924	5.23916
-1.95896	5.62543
-1.95869	3.80095
-1.95841	3.64829
-1.95814	5.68025
-1.95786	5.53747
-1.95759	5.72754
-1.95731	4.27312
-1.95704	4.3055
-1.95676	4.21873
-1.95649	3.62082
-1.95621	3.23779
-1.95594	3.82225
-1.95566	5.19018
-1.95539	6.12574
-1.95511	3.70585
-1.95484	3.05272
-1.95456	5.21333
-1.95429	3.36931
-1.95401	4.38037
-1.95374	5.40984
-1.95346	5.66252
-1.95318	4.32451
-1.95291	5.47561
-1.95263	4.53709
-1.95236	5.72158
-1.95208	4.88925
-1.95181	4.04411
-1.95153	3.86522
-1.95126	4.88213
-1.95098	5.18202
-1.95071	3.72795
-1.95043	4.58433
-1.95016	5.41884
-1.94988	6.86724
-1.94961	5.24865
-1.94933	6.24463
-1.94906	4.12448
-1.94878	4.16499
-1.94851	5.60929
-1.94823	3.67845
-1.94796	4.128
-1.94768	4.71614
-1.94741	4.00974
-1.94713	4.36801
-1.94686	3.16074
-1.94658	3.63769
-1.94631	4.19748
-1.94603	3.28272
-1.94576	3.32066
-1.94548	4.38324
-1.94521	5.52624
-1.94493	5.57198
-1.94466	4.45444
-1.94438	4.70296
-1.94411	3.44921
-1.94383	3.45715
-1.94356	5.49098
-1.94328	3.59879
-1.94301	2.59677
-1.94273	4.1285
-1.94246	3.80511
-1.94218	4.67515
-1.94191	4.55268
-1.94163	4.04242
-1.94136	4.19706
-1.94108	4.99064
-1.94081	2.19333
-1.94053	5.9449
-1.94026	3.79117
-1.93998	4.34476
-1.93971	4.33425
-1.93943	2.41133
-1.93916	4.57776
-1.93888	3.51533
-1.9386	3.95951
-1.93833	5.17096
-1.93805	3.77959
-1.93778	3.37376
-1.9375	3.44168
-1.93723	2.35888
-1.93695	4.21687
-1.93668	2.95861
-1.9364	4.25037
-1.93613	4.49525
-1.93585	4.94677
-1.93558	6.22969
-1.9353	3.57373
-1.93503	3.51509
-1.93475	3.19644
-1.93448	5.80629
-1.9342	4.67226
-1.93393	3.88633
-1.93365	5.96516
-1.93338	3.59289
-1.9331	5.54546
-1.93283	2.83852
-1.93255	3.46645
-1.93228	4.98102
-1.932	3.25255
-1.93173	4.5677
-1.93145	3.72875
-1.93118	4.17197
-1.9309	2.75228
-1.93063	3.30485
-1.93035	3.22022
-1.93008	6.0009
-1.9298	4.36879
-1.92953	3.88816
-1.92925	5.04553
-1.92898	4.01211
-1.9287	3.55626
-1.92843	4.0025
-1.92815	3.1652
-1.92788	4.41073
-1.9276	3.50274
-1.92733	3.98077
-1.92705	5.48009
-1.92678	2.1945
-1.9265	3.40079
-1.92623	4.1319
-1.92595	3.92043
-1.92568	4.87768
-1.9254	4.8396
-1.92513	3.27593
-1.92485	3.78469
-1.92457	3.62602
-1.9243	4.01787
-1.92402	3.08762
-1.92375	2.86569
-1.92347	3.48525
-1.9232	4.38264
-1.92292	2.88001
-1.92265	2.38989
-1.92237	3.22773
-1.9221	3.73129
-1.92182	5.07664
-1.92155	4.27591
-1.92127	3.19025
-1.921	4.2833
-1.92072	3.50274
-1.92045	3.17744
-1.92017	3.63793
-1.9199	3.57559
-1.91962	3.66367
-1.91935	3.24831
-1.91907	3.44587
-1.9188	3.47456
-1.91852	1.9079
-1.91825	4.80924
-1.91797	3.19825
-1.9177	3.68136
-1.91742	4.68008
-1.91715	2.63689
-1.91687	2.73033
-1.9166	5.00214
-1.91632	3.1251
-1.91605	3.93563
-1.91577	1.66199
-1.9155	4.06546
-1.91522	3.67513
-1.91495	3.53217
-1.91467	5.34713
-1.9144	3.4197
-1.91412	4.4265
-1.91385	2.58394
-1.91357	3.69755
-1.9133	4.05277
-1.91302	3.01703
-1.91275	4.2467
-1.91247	4.77256
-1.9122	3.93975
-1.91192	2.6533
-1.91165	2.61012
-1.91137	3.7468
-1.9111	2.23922
-1.91082	4.00889
-1.91054	2.655
-1.91027	2.92164
-1.90999	3.38979
-1.90972	2.94038
-1.90944	3.05573
-1.90917	2.32994
-1.90889	2.86706
-1.90862	1.83188
-1.90834	3.33982
-1.90807	2.49373
-1.90779	2.29344
-1.90752	3.72202
-1.90724	2.20498
-1.90697	2.18353
-1.90669	5.06945
-1.90642	3.4981
-1.90614	2.90863
-1.90587	2.10103
-1.90559	2.6763
-1.90532	2.05873
-1.90504	3.15379
-1.90477	3.96937
-1.90449	2.86385
-1.90422	3.57598
-1.90394	3.02902
-1.90367	2.34604
-1.90339	3.37878
-1.90312	4.1339
-1.90284	2.86884
-1.90257	4.11401
-1.90229	3.46515
-1.90202	2.37902
-1.90174	4.09079
-1.90147	3.30098
-1.90119	1.83191
-1.90092	2.33226
-1.90064	1.7537
-1.90037	2.61067
-1.90009	2.4976
-1.89982	3.54216
-1.89954	4.85935
-1.89927	2.08627
-1.89899	2.7579
-1.89872	3.48618
-1.89844	1.54382
-1.89817	2.31828
-1.89789	2.88046
-1.89762	3.06091
-1.89734	2.38331
-1.89707	3.61735
-1.89679	3.65053
-1.89651	2.50058
-1.89624	3.011
-1.89596	2.48605
-1.89569	1.79497
-1.89541	3.13012
-1.89514	2.56013
-1.89486	1.99473
-1.89459	4.73311
-1.89431	3.01612
-1.89404	4.61978
-1.89376	2.529
-1.89349	2.71721
-1.89321	3.37871
-1.89294	2.43745
-1.89266	1.01093
-1.89239	1.9185
-1.89211	3.18458
-1.89184	2.78812
-1.89156	5.18795
-1.89129	3.69418
-1.89101	1.9567
-1.89074	3.35674
-1.89046	2.72465
-1.89019	2.94244
-1.88991	3.69073
-1.88964	1.48709
-1.88936	1.46688
-1.88909	3.81185
-1.88881	3.63987
-1.88854	2.8391
-1.88826	3.98255
-1.88799	1.59814
-1.88771	1.16617
-1.88744	3.55444
-1.88716	1.61714
-1.88689	2.62027
-1.88661	3.01023
-1.88634	1.46081
-1.88606	2.95256
-1.88579	1.14331
-1.88551	2.49931
-1.88524	2.95004
-1.88496	2.2464
-1.88469	2.30057
-1.88441	2.89633
-1.88414	2.81419
-1.88386	2.49938
-1.88359	2.15639
-1.88331	1.87118
-1.88304	2.2224
-1.88276	3.01838
-1.88248	3.8896
-1.88221	2.24695
-1.88193	2.59453
-1.88166	1.86786
-1.88138	2.50988
-1.88111	2.27295
-1.88083	3.13837
-1.88056	2.15709
-1.88028	0.529888
-1.88001	2.79545
-1.87973	2.61447
-1.87946	1.99848
-1.87918	2.45143
-1.87891	1.70493
-1.87863	1.36902
-1.87836	1.21194
-1.87808	1.56465
-1.87781	3.68068
-1.87753	3.42083
-1.87726	0.279706
-1.87698	2.91028
-1.87671	2.33057
-1.87643	2.95516
-1.87616	3.22379
-1.87588	2.82655
-1.87561	2.30388
-1.87533	3.77699
-1.87506	2.03662
-1.87478	3.56244
-1.87451	0.848898
-1.87423	2.67798
-1.87396	2.72908
-1.87368	3.75404
-1.87341	3.009
-1.87313	3.31489
-1.87286	1.20412
-1.87258	2.52115
-1.87231	2.19209
-1.87203	1.39464
-1.87176	2.4245
-1.87148	1.28802
-1.87121	0.607695
-1.87093	1.89073
-1.87066	1.10367
-1.87038	1.415
-1.87011	2.75887
-1.86983	2.97868
-1.86956	2.33163
-1.86928	1.29707
-1.86901	1.48665
-1.86873	1.78004
-1.86846	0.0474118
-1.86818	2.33174
-1.8679	2.17861
-1.86763	1.45776
-1.86735	2.25652
-1.86708	2.19885
-1.8668	1.8391
-1.86653	1.60777
-1.86625	0.990998
-1.86598	1.71714
-1.8657	2.51073
-1.86543	1.87339
-1.86515	1.5739
-1.86488	0.73117
-1.8646	1.17478
-1.86433	2.71853
-1.86405	-0.256065
-1.86378	1.10645
-1.8635	1.66666
-1.86323	1.79895
-1.86295	2.81908
-1.86268	1.3621
-1.8624	0.828098
-1.86213	-0.911379
-1.86185	1.66186
-1.86158	0.655434
-1.8613	2.56812
-1.86103	1.71978
-1.86075	2.2809
-1.86048	1.34825
-1.8602	0.39113
-1.85993	1.61343
-1.85965	2.48303
-1.85938	1.61874
-1.8591	3.16697
-1.85883	2.41287
-1.85855	1.45545
-1.85828	3.5276
-1.858	2.08154
-1.85773	1.56067
-1.85745	1.18805
-1.85718	2.46058
-1.8569	2.21413
-1.85663	0.792121
-1.85635	0.177617
-1.85608	2.30274
-1.8558	1.2406
-1.85553	1.4898
-1.85525	3.57242
-1.85498	1.02884
-1.8547	1.8773
-1.85443	2.42243
-1.85415	1.62308
-1.85387	0.0176312
-1.8536	1.19623
-1.85332	0.27555
-1.85305	2.66009
-1.85277	2.68456
-1.8525	1.60509
-1.85222	0.887736
-1.85195	2.77024
-1.85167	1.40432
-1.8514	3.21426
-1.85112	1.94604
-1.85085	2.19659
-1.85057	0.432135
-1.8503	1.9578
-1.85002	-0.361564
-1.84975	1.48702
-1.84947	1.41523
-1.8492	1.73542
-1.84892	0.191329
-1.84865	2.08746
-1.84837	2.47344
-1.8481	2.53992
-1.84782	0.842381
-1.84755	-0.467029
-1.84727	2.05347
-1.847	1.27169
-1.84672	0.979955
-1.84645	1.02426
-1.84617	2.62719
-1.8459	3.74913
-1.84562	1.90178
-1.84535	1.93435
-1.84507	-0.00388633
-1.8448	1.992
-1.84452	2.94149
-1.84425	2.1032
-1.84397	2.96958
-1.8437	0.266429
-1.84342	2.7155
-1.84315	1.15055
-1.84287	1.12081
-1.8426	2.15743
-1.84232	3.19225
-1.84205	1.33105
-1.84177	0.718505
-1.8415	0.588683
-1.84122	2.68976
-1.84095	1.87636
-1.84067	-1.04138
-1.8404	2.20519
-1.84012	2.73745
-1.83984	1.26686
-1.83957	1.49758
-1.83929	2.83542
-1.83902	0.741435
-1.83874	2.00726
-1.83847	1.16725
-1.83819	0.855035
-1.83792	0.0266597
-1.83764	1.92717
-1.83737	2.49544
-1.83709	-0.227678
-1.83682	1.76114
-1.83654	2.36932
-1.83627	2.0627
-1.83599	0.971131
-1.83572	1.82461
-1.83544	1.2618
-1.83517	2.42484
-1.83489	-0.0738948
-1.83462	1.69495
-1.83434	1.60827
-1.83407	3.29915
-1.83379	1.9366
-1.83352	0.904962
-1.83324	0.693115
-1.83297	0.733171
-1.83269	0.404342
-1.83242	2.43338
-1.83214	1.35466
-1.83187	0.696869
-1.83159	3.65292
-1.83132	0.542734
-1.83104	-0.761905
-1.83077	1.67832
-1.83049	2.54828
-1.83022	0.765114
-1.82994	0.770774
-1.82967	0.505519
-1.82939	0.80395
-1.82912	1.79945
-1.82884	1.80329
-1.82857	0.923495
-1.82829	1.14272
-1.82802	1.73923
-1.82774	0.847766
-1.82747	1.72766
-1.82719	0.390187
-1.82692	0.2306
-1.82664	1.22317
-1.82637	0.0603136
-1.82609	1.33929
-1.82581	0.286472
-1.82554	-0.601879
-1.82526	-0.346293
-1.82499	2.77679
-1.82471	2.38446
-1.82444	1.28666
-1.82416	0.903649
-1.82389	-0.314621
-1.82361	2.11896
-1.82334	0.0934327
-1.82306	1.66572
-1.82279	1.70405
-1.82251	-1.1059
-1.82224	0.358611
-1.82196	0.898954
-1.82169	1.46717
-1.82141	0.695224
-1.82114	0.697805
-1.82086	3.6599
-1.82059	2.29786
-1.82031	1.74592
-1.82004	1.89802
-1.81976	1.00041
-1.81949	0.620501
-1.81921	1.43959
-1.81894	1.05808
-1.81866	1.14441
-1.81839	0.348169
-1.81811	1.37181
-1.81784	1.06289
-1.81756	0.504072
-1.81729	2.50887
-1.81701	1.33813
-1.81674	0.319225
-1.81646	0.931374
-1.81619	2.32737
-1.81591	1.99632
-1.81564	1.65437
-1.81536	0.810589
-1.81509	2.87294
-1.81481	1.16576
-1.81454	0.213524
-1.81426	-1.13211
-1.81399	-0.0909777
-1.81371	1.62718
-1.81344	1.30622
-1.81316	-1.83727
-1.81289	2.33346
-1.81261	-1.59255
-1.81234	1.56393
-1.81206	-0.447902
-1.81178	1.58572
-1.81151	0.272783
-1.81123	1.3532
-1.81096	-0.12665
-1.81068	-0.341194
-1.81041	-0.320872
-1.81013	2.18481
-1.80986	-0.729278
-1.80958	0.575095
-1.80931	-0.279771
-1.80903	0.258302
-1.80876	-0.222502
-1.80848	0.81945
-1.80821	3.217
-1.80793	1.61293
-1.80766	0.885458
-1.80738	2.4402
-1.80711	-1.34237
-1.80683	0.431394
-1.80656	1.46061
-1.80628	-0.647178
-1.80601	0.248617
-1.80573	-0.926665
-1.80546	0.198098
-1.80518	2.25997
-1.80491	2.45712
-1.80463	2.01921
-1.80436	-0.310006
-1.80408	2.8842
-1.80381	0.346468
-1.80353	-0.285078
-1.80326	2.35095
-1.80298	0.242534
-1.80271	0.681071
-1.80243	-1.10026
-1.80216	0.185557
-1.80188	-0.87276
-1.80161	1.52142
-1.80133	0.535692
-1.80106	0.582564
-1.80078	0.840103
-1.80051	2.10963
-1.80023	-0.664087
-1.79996	1.20297
-1.79968	0.629539
-1.79941	2.03035
-1.79913	-0.110569
-1.79886	0.704023
-1.79858	0.0346866
-1.79831	1.45291
-1.79803	-0.0222075
-1.79775	-1.16331
-1.79748	1.57599
-1.7972	-1.44773
-1.79693	-0.00794622
-1.79665	0.516442
-1.79638	-0.620379
-1.7961	0.737855
-1.79583	0.407574
-1.79555	0.318622
-1.79528	-0.397116
-1.795	0.254035
-1.79473	-1.02505
-1.79445	1.47322
-1.79418	0.492778
-1.7939	-1.32365
-1.79363	-1.38165
-1.79335	0.557023
-1.79308	1.47791
-1.7928	0.556829
-1.79253	-1.90114
-1.79225	-0.455113
-1.79198	0.0216472
-1.7917	0.319358
-1.79143	0.366921
-1.79115	0.173383
-1.79088	-0.155712
-1.7906	-0.321066
-1.79033	1.23492
-1.79005	-0.0278375
-1.78978	0.279932
-1.7895	-1.10743
-1.78923	-0.0777682
-1.78895	0.709392
-1.78868	-0.399944
-1.7884	0.478141
-1.78813	0.301787
-1.78785	-0.93676
-1.78758	-0.144318
-1.7873	-1.07415
-1.78703	-1.26857
-1.78675	-0.374703
-1.78648	1.41511
-1.7862	-0.113616
-1.78593	-0.190836
-1.78565	-1.02962
-1.78538	0.0666783
-1.7851	-0.120372
-1.78483	-0.898518
-1.78455	-1.02761
-1.78428	0.548466
-1.784	1.05236
-1.78373	0.59607
-1.78345	2.0223
-1.78317	-0.734951
-1.7829	1.1881
-1.78262	0.174626
-1.78235	0.348042
-1.78207	-0.469745
-1.7818	1.52534
-1.78152	0.105992
-1.78125	1.08495
-1.78097	1.14559
-1.7807	0.181649
-1.78042	1.28034
-1.78015	1.90491
-1.77987	0.587045
-1.7796	1.34532
-1.77932	0.233453
-1.77905	1.47698
-1.77877	-0.637693
-1.7785	-0.260614
-1.77822	0.443608
-1.77795	-0.244566
-1.77767	-0.731575
-1.7774	-2.10168
-1.77712	-0.0787558
-1.77685	0.893514
-1.77657	-0.262669
-1.7763	-0.429107
-1.77602	-1.34685
-1.77575	-0.438952
-1.77547	0.76321
-1.7752	0.897379
-1.77492	-0.46645
-1.77465	2.62564
-1.77437	1.59232
-1.7741	-0.190817
-1.77382	-0.203685
-1.77355	1.17188
-1.77327	1.18802
-1.773	-1.0505
-1.77272	-0.242521
-1.77245	0.851927
-1.77217	0.62085
-1.7719	0.219699
-1.77162	0.514357
-1.77135	-1.30477
-1.77107	1.47687
-1.7708	-0.165697
-1.77052	-0.791299
-1.77025	-0.407585
-1.76997	1.50659
-1.7697	-1.32527
-1.76942	0.943095
-1.76914	1.59533
-1.76887	-0.322792
-1.76859	1.36106
-1.76832	-3.24007
-1.76804	-0.396689
-1.76777	-0.0242564
-1.76749	-0.654545
-1.76722	1.23047
-1.76694	-0.853491
-1.76667	0.0638657
-1.76639	0.556418
-1.76612	0.905639
-1.76584	-1.37827
-1.76557	-0.366818
-1.76529	-2.00416
-1.76502	-0.464938
-1.76474	-0.505207
-1.76447	0.473076
-1.76419	-0.487912
-1.76392	-2.08913
-1.76364	-0.94979
-1.76337	-0.249378
-1.76309	1.40726
-1.76282	0.122527
-1.76254	-0.647188
-1.76227	0.7935
-1.76199	-0.2768
-1.76172	1.8625
-1.76144	-2.41314
-1.76117	-1.36102
-1.76089	-0.0823824
-1.76062	-0.796823
-1.76034	1.5317
-1.76007	-0.0431271
-1.75979	0.470064
-1.75952	0.47617
-1.75924	0.431473
-1.75897	-0.454782
-1.75869	3.18351
-1.75842	1.22963
-1.75814	2.22159
-1.75787	0.319591
-1.75759	-1.46348
-1.75732	-0.410152
-1.75704	-0.936594
-1.75677	1.08166
-1.75649	-0.682673
-1.75622	0.426781
-1.75594	0.234643
-1.75567	-0.930773
-1.75539	2.78073
-1.75511	-0.259778
-1.75484	-1.32419
-1.75456	-0.812962
-1.75429	-0.119949
-1.75401	2.43725
-1.75374	1.43789
-1.75346	-2.08247
-1.75319	-0.494798
-1.75291	0.689236
-1.75264	1.07943
-1.75236	-2.12452
-1.75209	-0.104322
-1.75181	0.551835
-1.75154	0.506231
-1.75126	1.4335
-1.75099	0.482604
-1.75071	-0.354694
-1.75044	-0.76841
-1.75016	-0.781796
-1.74989	-0.668379
-1.74961	0.803475
-1.74934	-2.71271
-1.74906	-0.893044
-1.74879	2.08936
-1.74851	1.40593
-1.74824	0.317783
-1.74796	-1.22502
-1.74769	1.48079
-1.74741	-0.142661
-1.74714	-2.06463
-1.74686	-1.23146
-1.74659	-2.05652
-1.74631	1.3714
-1.74604	-0.184726
-1.74576	-0.585082
-1.74549	-0.314865
-1.74521	-0.0175904
-1.74494	0.224758
-1.74466	-2.58903
-1.74439	-3.58551
-1.74411	-1.71112
-1.74384	-0.811917
-1.74356	0.422037
-1.74329	-1.60442
-1.74301	-3.01668
-1.74274	-0.434405
-1.74246	1.28569
-1.74219	0.100483
-1.74191	0.223336
-1.74164	-2.47738
-1.74136	0.184381
-1.74108	1.20419
-1.74081	-1.46101
-1.74053	-0.730081
-1.74026	-0.145966
-1.73998	-0.546283
-1.73971	-1.50527
-1.73943	-1.05659
-1.73916	-0.711767
-1.73888	1.22751
-1.73861	-0.68849
-1.73833	0.203766
-1.73806	-1.88954
-1.73778	0.634899
-1.73751	-0.0123417
-1.73723	-0.554945
-1.73696	-0.286419
-1.73668	-1.30854
-1.73641	-0.814304
-1.73613	-0.417602
-1.73586	-0.445165
-1.73558	0.0537836
-1.73531	1.66281
-1.73503	0.0885852
-1.73476	-0.260945
-1.73448	-2.45762
-1.73421	0.387089
-1.73393	-2.5311
-1.73366	-0.209618
-1.73338	0.404906
-1.73311	0.00989457
-1.73283	0.617375
-1.73256	1.62988
-1.73228	-0.679088
-1.73201	-2.12706
-1.73173	0.494011
-1.73146	-0.699386
-1.73118	-1.18356
-1.73091	1.42035
-1.73063	-0.0676445
-1.73036	0.408887
-1.73008	0.150214
-1.72981	-1.13154
-1.72953	0.246628
-1.72926	-1.05895
-1.72898	-0.610793
-1.72871	-1.23144
-1.72843	0.700964
-1.72816	3.09984
-1.72788	-0.579815
-1.72761	-2.04291
-1.72733	-0.671817
-1.72705	0.467651
-1.72678	-1.27673
-1.7265	-1.82754
-1.72623	-0.323091
-1.72595	-1.34489
-1.72568	0.108746
-1.7254	-1.24132
-1.72513	-0.99103
-1.72485	2.11359
-1.72458	0.767375
-1.7243	-0.926628
-1.72403	-3.54901
-1.72375	0.836929
-1.72348	-0.373679
-1.7232	-0.503598
-1.72293	-0.547639
-1.72265	1.78075
-1.72238	-0.763748
-1.7221	0.406765
-1.72183	-1.01811
-1.72155	2.73834
-1.72128	-0.755314
-1.721	-0.298305
-1.72073	-2.48656
-1.72045	-0.434213
-1.72018	0.939025
-1.7199	0.0331113
-1.71963	2.23627
-1.71935	-1.3085
-1.71908	-1.02115
-1.7188	0.0516338
-1.71853	-1.92697
-1.71825	-0.0795695
-1.71798	-0.0132923
-1.7177	-0.367568
-1.71743	0.177482
-1.71715	-0.0473408
-1.71688	0.970571
-1.7166	-0.232185
-1.71633	-2.35513
-1.71605	-0.517176
-1.71578	0.87574
-1.7155	-0.858978
-1.71523	-1.43386
-1.71495	-0.891766
-1.71468	-0.648488
-1.7144	-0.397434
-1.71413	-0.809801
-1.71385	-1.69957
-1.71358	1.00105
-1.7133	-1.02916
-1.71303	-0.425976
-1.71275	0.272985
-1.71247	-0.792901
-1.7122	-1.11043
-1.71192	-0.496104
-1.71165	-1.85092
-1.71137	-0.0223832
-1.7111	-0.876908
-1.71082	-0.270793
-1.71055	-0.922984
-1.71027	-0.0308719
-1.71	-0.515918
-1.70972	1.55443
-1.70945	-1.38176
-1.70917	-0.402969
-1.7089	-0.722954
-1.70862	-0.0166834
-1.70835	-0.174932
-1.70807	-1.54056
-1.7078	-0.531621
-1.70752	-0.729234
-1.70725	-1.31082
-1.70697	-0.826522
-1.7067	-1.11305
-1.70642	0.521542
-1.70615	-1.4557
-1.70587	-1.81618
-1.7056	-1.0108
-1.70532	1.49609
-1.70505	-1.12159
-1.70477	0.478068
-1.7045	-0.160169
-1.70422	0.523701
-1.70395	-2.71404
-1.70367	-0.348122
-1.7034	-1.32738
-1.70312	-1.29159
-1.70285	1.37091
-1.70257	-0.676743
-1.7023	-0.925554
-1.70202	-1.1054
-1.70175	-1.84711
-1.70147	-0.477711
-1.7012	-0.722325
-1.70092	-0.591578
-1.70065	-3.12964
-1.70037	-0.939587
-1.7001	-0.935786
-1.69982	-0.660308
-1.69955	-0.970654
-1.69927	0.0344503
-1.699	-1.06507
-1.69872	-1.5258
-1.69844	-2.55893
-1.69817	0.745414
-1.69789	-0.374392
-1.69762	0.289058
-1.69734	-1.05234
-1.69707	-0.970366
-1.69679	-0.756334
-1.69652	-1.72372
-1.69624	1.11614
-1.69597	0.419061
-1.69569	-2.60032
-1.69542	-0.649848
-1.69514	1.57328
-1.69487	0.640879
-1.69459	1.39462
-1.69432	-0.122894
-1.69404	-2.01529
-1.69377	-1.67519
-1.69349	-0.954446
-1.69322	0.132618
-1.69294	0.117705
-1.69267	0.653791
-1.69239	0.199815
-1.69212	0.297923
-1.69184	1.09179
-1.69157	-1.51512
-1.69129	-0.451303
-1.69102	-0.90978
-1.69074	1.7465
-1.69047	-1.03262
-1.69019	-1.01273
-1.68992	0.543252
-1.68964	0.898777
-1.68937	2.2729
-1.68909	1.14971
-1.68882	-1.75212
-1.68854	1.01611
-1.68827	-1.08856
-1.68799	-2.70122
-1.68772	0.280582
-1.68744	-0.525373
-1.68717	-1.57647
-1.68689	-1.56086
-1.68662	-1.21558
-1.68634	0.0751323
-1.68607	-0.108114
-1.68579	-0.801693
-1.68552	-0.438881
-1.68524	0.995822
-1.68497	0.869555
-1.68469	-1.04783
-1.68441	-0.300225
-1.68414	0.276188
-1.68386	-1.49595
-1.68359	0.569455
-1.68331	0.0836347
-1.68304	-1.74064
-1.68276	-2.06866
-1.68249	-3.8325
-1.68221	-2.60637
-1.68194	-2.411
-1.68166	-1.26326
-1.68139	-0.326103
-1.68111	-0.514889
-1.68084	1.36565
-1.68056	0.448489
-1.68029	-0.186615
-1.68001	-0.449848
-1.67974	-0.734572
-1.67946	-0.140613
-1.67919	-0.00649718
-1.67891	-1.33899
-1.67864	0.359097
-1.67836	-3.27385
-1.67809	-1.70311
-1.67781	-2.00745
-1.67754	0.640945
-1.67726	-1.99252
-1.67699	1.52515
-1.67671	0.0837232
-1.67644	1.29285
-1.67616	-0.84193
-1.67589	-0.297744
-1.67561	-1.44907
-1.67534	-0.501677
-1.67506	0.929624
-1.67479	-0.803036
-1.67451	-2.19399
-1.67424	-1.16035
-1.67396	1.38291
-1.67369	0.356054
-1.67341	-1.94175
-1.67314	-0.835256
-1.67286	-0.568702
-1.67259	-0.549675
-1.67231	-1.64238
-1.67204	-2.38191
-1.67176	-2.74224
-1.67149	0.378499
-1.67121	1.009
-1.67094	-1.18322
-1.67066	-0.928453
-1.67038	0.0556671
-1.67011	-2.06972
-1.66983	2.06065
-1.66956	-2.60614
-1.66928	0.374851
-1.66901	-1.33534
-1.66873	-0.562128
-1.66846	1.36413
-1.66818	-3.09808
-1.66791	-1.13057
-1.66763	0.0356112
-1.66736	-0.00731192
-1.66708	-1.66329
-1.66681	-0.302126
-1.66653	-0.483123
-1.66626	-0.795865
-1.66598	-3.36534
-1.66571	-1.96153
-1.66543	-1.31857
-1.66516	1.40094
-1.66488	-2.17048
-1.66461	1.99657
-1.66433	0.163467
-1.66406	1.57663
-1.66378	-1.05885
-1.66351	-1.36408
-1.66323	-1.24273
-1.66296	-2.22031
-1.66268	0.537906
-1.66241	-0.332166
-1.66213	0.0929239
-1.66186	-1.68461
-1.66158	-2.26744
-1.66131	-0.840797
-1.66103	-1.41789
-1.66076	-1.59793
-1.66048	-2.27884
-1.66021	-0.828575
-1.65993	-2.37487
-1.65966	-0.238447
-1.65938	-2.71978
-1.65911	-3.20369
-1.65883	-2.47178
-1.65856	-1.19308
-1.65828	0.0568694
-1.65801	0.551943
-1.65773	-1.34616
-1.65746	-1.20954
-1.65718	-0.754549
-1.65691	-0.997093
-1.65663	-2.62171
-1.65635	-0.529191
-1.65608	-2.77342
-1.6558	-2.19117
-1.65553	-0.0313351
-1.65525	-2.38094
-1.65498	-0.322051
-1.6547	-1.33085
-1.65443	-3.41803
-1.65415	-0.429698
-1.65388	0.358221
-1.6536	0.174767
-1.65333	-2.43484
-1.65305	0.14899
-1.65278	0.212623
-1.6525	-2.18084
-1.65223	-0.0815972
-1.65195	-0.471879
-1.65168	0.18153
-1.6514	-1.01493
-1.65113	-2.99499
-1.65085	-2.81587
-1.65058	0.558894
-1.6503	-0.70515
-1.65003	-0.937792
-1.64975	-2.06077
-1.64948	0.709159
-1.6492	-0.487893
-1.64893	-2.94845
-1.64865	0.877006
-1.64838	-1.76953
-1.6481	0.070712
-1.64783	-1.5617
-1.64755	-1.01109
-1.64728	-0.0504901
-1.647	0.268823
-1.64673	-0.829096
-1.64645	0.51602
-1.64618	0.516433
-1.6459	-0.586405
-1.64563	1.40674
-1.64535	-0.186233
-1.64508	-1.58511
-1.6448	-0.776824
-1.64453	-1.38631
-1.64425	-0.852833
-1.64398	-0.409044
-1.6437	-1.6829
-1.64343	-0.85764
-1.64315	-0.601949
-1.64288	-1.86026
-1.6426	-0.739633
-1.64232	-0.56851
-1.64205	-0.416
-1.64177	-2.08951
-1.6415	0.773359
-1.64122	-1.78494
-1.64095	-0.0195359
-1.64067	-0.337877
-1.6404	-1.28041
-1.64012	0.684327
-1.63985	-1.08484
-1.63957	-0.280163
-1.6393	0.62668
-1.63902	-1.41057
-1.63875	2.1219
-1.63847	-0.633724
-1.6382	-0.826234
-1.63792	-1.71476
-1.63765	-1.53751
-1.63737	-1.62867
-1.6371	1.00002
-1.63682	-1.88047
-1.63655	-1.15536
-1.63627	-0.537833
-1.636	-0.967606
-1.63572	-0.43221
-1.63545	-0.187357
-1.63517	-1.67992
-1.6349	-2.51033
-1.63462	-0.544474
-1.63435	-0.729128
-1.63407	-0.823124
-1.6338	-0.806915
-1.63352	0.0509758
-1.63325	1.1069
-1.63297	-0.483685
-1.6327	-2.13288
-1.63242	0.00951101
-1.63215	-0.78939
-1.63187	1.51454
-1.6316	0.684942
-1.63132	-0.221515
-1.63105	-0.982199
-1.63077	-0.416554
-1.6305	-2.31355
-1.63022	-0.277819
-1.62995	-1.43743
-1.62967	-0.234907
-1.6294	-1.55356
-1.62912	-3.38619
-1.62885	-1.34111
-1.62857	0.215754
-1.6283	-0.590421
-1.62802	-3.08949
-1.62774	-0.130233
-1.62747	-1.02407
-1.62719	-0.463295
-1.62692	-0.0992684
-1.62664	-0.860504
-1.62637	-0.23139
-1.62609	0.458108
-1.62582	-1.4907
-1.62554	-1.35687
-1.62527	-0.530515
-1.62499	0.230855
-1.62472	-3.27503
-1.62444	-0.132437
-1.62417	-0.377257
-1.62389	-2.29419
-1.62362	0.12038
-1.62334	-0.865529
-1.62307	-0.591245
-1.62279	-2.31982
-1.62252	-2.44196
-1.62224	-0.108095
-1.62197	-0.0487409
-1.62169	-2.68451
-1.62142	0.66098
-1.62114	-0.235201
-1.62087	-2.38233
-1.62059	-1.47232
-1.62032	-3.19572
-1.62004	-0.385022
-1.61977	-2.55242
-1.61949	-0.0989866
-1.61922	-0.591241
-1.61894	-3.33086
-1.61867	-0.950545
-1.61839	-1.68406
-1.61812	-1.15286
-1.61784	-0.89332
-1.61757	-0.893769
-1.61729	-1.2066
-1.61702	-2.64052
-1.61674	-0.224576
-1.61647	-1.1106
-1.61619	-1.46432
-1.61592	-0.850323
-1.61564	-1.44757
-1.61537	-0.204446
-1.61509	-0.316802
-1.61482	2.45312
-1.61454	1.01226
-1.61427	-2.51199
-1.61399	0.425136
-1.61371	-0.619321
-1.61344	-2.42089
-1.61316	-1.38192
-1.61289	-1.44037
-1.61261	-1.43403
-1.61234	0.502852
-1.61206	1.18893
-1.61179	-2.97925
-1.61151	0.751197
-1.61124	0.711898
-1.61096	-1.08229
-1.61069	-0.431318
-1.61041	-1.35837
-1.61014	-2.16401
-1.60986	0.187139
-1.60959	-0.248918
-1.60931	-0.194418
-1.60904	-1.08767
-1.60876	-2.67534
-1.60849	-0.182126
-1.60821	-2.6098
-1.60794	-3.4307
-1.60766	-3.61907
-1.60739	-2.34275
-1.60711	1.06065
-1.60684	-1.88788
-1.60656	-1.497
-1.60629	-0.231494
-1.60601	-1.68394
-1.60574	-1.48075
-1.60546	-1.78289
-1.60519	0.12463
-1.60491	-0.451922
-1.60464	-2.31101
-1.60436	-3.50033
-1.60409	-1.07501
-1.60381	-1.73272
-1.60354	-1.24106
-1.60326	0.492109
-1.60299	-2.54605
-1.60271	-0.542143
-1.60244	-2.38028
-1.60216	-0.175118
-1.60189	-1.36354
-1.60161	-1.30828
-1.60134	-1.67632
-1.60106	-0.707435
-1.60079	-2.20144
-1.60051	-3.06896
-1.60024	1.65162
-1.59996	-1.47736
-1.59968	-1.17502
-1.59941	-1.25476
-1.59913	-1.39509
-1.59886	-1.85365
-1.59858	0.663324
-1.59831	-0.997787
-1.59803	-2.27506
-1.59776	0.463953
-1.59748	-2.10694
-1.59721	-1.75749
-1.59693	-1.34154
-1.59666	-0.628616
-1.59638	-3.38484
-1.59611	-1.03468
-1.59583	-0.122027
-1.59556	-0.0904962
-1.59528	-1.16314
-1.59501	-0.134352
-1.59473	1.14752
-1.59446	-0.144693
-1.59418	-0.034019
-1.59391	-1.18755
-1.59363	-2.39475
-1.59336	-2.31114
-1.59308	-1.52663
-1.59281	-0.741044
-1.59253	-0.701111
-1.59226	0.70702
-1.59198	-1.73482
-1.59171	-0.704783
-1.59143	-0.381617
-1.59116	-2.50897
-1.59088	1.22511
-1.59061	-1.75314
-1.59033	0.72181
-1.59006	1.21554
-1.58978	-0.074793
-1.58951	-1.54607
-1.58923	-0.802893
-1.58896	-0.0689312
-1.58868	-1.9001
-1.58841	-0.706203
-1.58813	0.144791
-1.58786	1.74395
-1.58758	-3.01532
-1.58731	-1.2241
-1.58703	-2.04252
-1.58676	1.62828
-1.58648	-2.05121
-1.58621	-2.40525
-1.58593	-2.57989
-1.58565	-1.06451
-1.58538	-1.00331
-1.5851	-1.20742
-1.58483	0.0102676
-1.58455	-1.02718
-1.58428	-1.15552
-1.584	-0.122897
-1.58373	1.58356
-1.58345	-1.91247
-1.58318	-2.1767
-1.5829	-0.713399
-1.58263	-1.54365
-1.58235	0.1827
-1.58208	-0.885732
-1.5818	-2.52044
-1.58153	-0.22185
-1.58125	-1.32938
-1.58098	-1.14944
-1.5807	-0.166137
-1.58043	-0.0731796
-1.58015	-3.17464
-1.57988	-2.42757
-1.5796	-2.29283
-1.57933	-1.0809
-1.57905	-2.0347
-1.57878	-1.05325
-1.5785	1.32461
-1.57823	-0.800634
-1.57795	-2.43765
-1.57768	-2.82113
-1.5774	-1.17804
-1.57713	0.183974
-1.57685	-1.64067
-1.57658	-2.3755
-1.5763	-1.90134
-1.57603	-2.3843
-1.57575	-1.8992
-1.57548	0.0732859
-1.5752	1.10959
-1.57493	-0.0786285
-1.57465	0.119539
-1.57438	-1.578
-1.5741	-2.12548
-1.57383	-1.59452
-1.57355	0.275133
-1.57328	-2.25462
-1.573	-1.7106
-1.57273	1.91444
-1.57245	-1.41431
-1.57218	-0.666721
-1.5719	-0.668339
-1.57162	-3.19005
-1.57135	-1.4548
-1.57107	-0.547067
-1.5708	-4.1484
-1.57052	-1.8895
-1.57025	1.27259
-1.56997	-4.57102
-1.5697	-0.285619
-1.56942	-0.512752
-1.56915	-0.241828
-1.56887	-1.13832
-1.5686	-2.83947
-1.56832	-0.303721
-1.56805	-3.53061
-1.56777	-0.043677
-1.5675	0.850581
-1.56722	-1.30256
-1.56695	-1.48423
-1.56667	-1.63534
-1.5664	-0.66666
-1.56612	0.454442
-1.56585	-1.29
-1.56557	-1.21017
-1.5653	-1.24476
-1.56502	-0.354798
-1.56475	-0.80737
-1.56447	-1.4637
-1.5642	0.181419
-1.56392	-1.19973
-1.56365	-0.860592
-1.56337	-2.0328
-1.5631	-1.75963
-1.56282	0.818467
-1.56255	1.24224
-1.56227	-2.79676
-1.562	-0.950281
-1.56172	-2.66142
-1.56145	-0.446827
-1.56117	-4.15538
-1.5609	-0.910227
-1.56062	-1.22093
-1.56035	-0.15853
-1.56007	-2.13798
-1.5598	-0.126499
-1.55952	0.037573
-1.55925	-1.76288
-1.55897	-0.997367
-1.5587	1.10404
-1.55842	0.290051
-1.55815	-0.649931
-1.55787	-0.521958
-1.5576	-1.04579
-1.55732	0.909117
-1.55704	-1.47269
-1.55677	-0.953791
-1.55649	1.16686
-1.55622	-4.07713
-1.55594	-1.27592
-1.55567	-1.26335
-1.55539	0.329223
-1.55512	-2.90752
-1.55484	-1.59863
-1.55457	1.42386
-1.55429	0.627564
-1.55402	-2.13202
-1.55374	-4.61574
-1.55347	0.886052
-1.55319	-1.60968
-1.55292	-3.34086
-1.55264	-0.595383
-1.55237	-2.22405
-1.55209	-0.995115
-1.55182	-2.33217
-1.55154	-1.34795
-1.55127	-0.295148
-1.55099	-2.1567
-1.55072	-1.28022
-1.55044	-1.27335
-1.55017	-1.89303
-1.54989	-1.26197
-1.54962	-1.42879
-1.54934	-2.04219
-1.54907	-0.768051
-1.54879	0.963306
-1.54852	-2.02797
-1.54824	0.476003
-1.54797	-1.00733
-1.54769	0.972211
-1.54742	-0.718003
-1.54714	2.73723
-1.54687	-3.14774
-1.54659	-1.2721
-1.54632	-0.751068
-1.54604	1.00178
-1.54577	0.290515
-1.54549	-1.72712
-1.54522	-1.04113
-1.54494	-0.806201
-1.54467	1.60339
-1.54439	-1.86181
-1.54412	-0.0372054
-1.54384	-1.97082
-1.54357	-3.31543
-1.54329	-2.90461
-1.54301	1.96783
-1.54274	0.347499
-1.54246	-1.12661
-1.54219	-1.17678
-1.54191	0.343042
-1.54164	0.489213
-1.54136	0.384283
-1.54109	-0.34829
-1.54081	-2.34401
-1.54054	-1.73515
-1.54026	-3.98041
-1.53999	-2.46796
-1.53971	1.09127
-1.53944	0.650347
-1.53916	1.64918
-1.53889	-1.30289
-1.53861	-1.793
-1.53834	-0.844708
-1.53806	0.619489
-1.53779	-0.175675
-1.53751	-0.94861
-1.53724	-0.879359
-1.53696	-0.746511
-1.53669	-2.57182
-1.53641	-2.1054
-1.53614	0.0986316
-1.53586	-0.632033
-1.53559	-1.60726
-1.53531	1.15705
-1.53504	-0.206539
-1.53476	1.13415
-1.53449	-1.41953
-1.53421	-1.2545
-1.53394	-2.60778
-1.53366	-0.238147
-1.53339	-0.0187543
-1.53311	-1.33131
-1.53284	-1.10665
-1.53256	-0.972056
-1.53229	-2.12314
-1.53201	-3.5748
-1.53174	-2.03479
-1.53146	-0.829164
-1.53119	0.157183
-1.53091	-0.450367
-1.53064	-1.45031
-1.53036	-1.40748
-1.53009	-1.5257
-1.52981	-0.271514
-1.52954	-0.326335
-1.52926	-0.0234274
-1.52898	-1.01725
-1.52871	-0.0230534
-1.52843	-2.34934
-1.52816	1.40759
-1.52788	-0.807272
-1.52761	0.00999745
-1.52733	0.544507
-1.52706	-1.16786
-1.52678	-0.703271
-1.52651	-2.0997
-1.52623	0.555131
-1.52596	-2.05387
-1.52568	-2.2656
-1.52541	-1.00133
-1.52513	-1.62862
-1.52486	-2.61799
-1.52458	-1.2634
-1.52431	-0.411657
-1.52403	-1.06045
-1.52376	-0.630139
-1.52348	0.857036
-1.52321	-1.54774
-1.52293	-1.07148
-1.52266	-2.57544
-1.52238	-1.36263
-1.52211	-0.896718
-1.52183	1.25948
-1.52156	-1.27898
-1.52128	0.250618
-1.52101	1.1062
-1.52073	-1.22793
-1.52046	-1.29008
-1.52018	-2.97405
-1.51991	-2.28299
-1.51963	-0.984366
-1.51936	0.372357
-1.51908	-0.848115
-1.51881	-1.6757
-1.51853	-1.07121
-1.51826	-1.9016
-1.51798	-0.0527083
-1.51771	-0.902149
-1.51743	1.31279
-1.51716	-1.20283
-1.51688	-0.939971
-1.51661	0.306753
-1.51633	-2.30511
-1.51606	-1.36751
-1.51578	-1.30597
-1.51551	-0.90248
-1.51523	-2.00732
-1.51495	1.56902
-1.51468	0.632247
-1.5144	-1.66636
-1.51413	1.17997
-1.51385	-2.11897
-1.51358	-0.917376
-1.5133	-1.62889
-1.51303	-0.0554632
-1.51275	-2.01226
-1.51248	-0.957713
-1.5122	-0.0872236
-1.51193	-0.397883
-1.51165	-0.602525
-1.51138	-1.64798
-1.5111	0.74063
-1.51083	-1.13759
-1.51055	-0.393132
-1.51028	-2.28699
-1.51	-2.87351
-1.50973	-1.04113
-1.50945	-0.203812
-1.50918	-1.34671
-1.5089	1.06245
-1.50863	-1.94839
-1.50835	-0.681086
-1.50808	-2.71287
-1.5078	-2.53661
-1.50753	-1.63182
-1.50725	0.892767
-1.50698	-2.60288
-1.5067	-0.560445
-1.50643	-0.0992818
-1.50615	0.362236
-1.50588	-0.708516
-1.5056	0.643994
-1.50533	-0.0243872
-1.50505	-0.693715
-1.50478	-2.80382
-1.5045	1.9112
-1.50423	-1.93474
-1.50395	-1.53404
-1.50368	-1.28201
-1.5034	0.442079
-1.50313	-0.719862
-1.50285	0.922669
-1.50258	-0.0707906
-1.5023	-1.13773
-1.50203	-1.20161
-1.50175	-2.36984
-1.50148	-0.391734
-1.5012	-0.687106
-1.50092	0.735383
-1.50065	-1.14018
-1.50037	-1.63947
-1.5001	1.74924
-1.49982	0.053262
-1.49955	-3.70006
-1.49927	-0.843871
-1.499	-0.495016
-1.49872	-1.48833
-1.49845	0.111236
-1.49817	-1.58257
-1.4979	-0.489683
-1.49762	-0.0788242
-1.49735	-3.66548
-1.49707	-0.751107
-1.4968	-0.0890698
-1.49652	-1.76628
-1.49625	-0.39475
-1.49597	-0.436919
-1.4957	0.756058
-1.49542	-0.921054
-1.49515	-0.267996
-1.49487	-1.38118
-1.4946	0.456621
-1.49432	-0.904622
-1.49405	1.3266
-1.49377	-1.2642
-1.4935	-0.608319
-1.49322	-0.21234
-1.49295	-2.02799
-1.49267	-2.62676
-1.4924	-1.84507
-1.49212	-0.48256
-1.49185	-0.457756
-1.49157	-0.236897
-1.4913	-1.62581
-1.49102	-3.39191
-1.49075	-2.72537
-1.49047	-0.714204
-1.4902	-3.2588
-1.48992	-1.56812
-1.48965	-1.47459
-1.48937	-2.66463
-1.4891	0.00601491
-1.48882	0.115909
-1.48855	-2.99664
-1.48827	0.263667
-1.488	0.287653
-1.48772	-1.08284
-1.48745	-1.74412
-1.48717	-2.76658
-1.48689	-0.778599
-1.48662	-0.668584
-1.48634	0.451441
-1.48607	-1.64293
-1.48579	-0.840142
-1.48552	-1.48437
-1.48524	-2.03168
-1.48497	0.532509
-1.48469	-1.34906
-1.48442	-1.4282
-1.48414	-0.690129
-1.48387	-1.34377
-1.48359	-4.06754
-1.48332	0.680693
-1.48304	-1.83509
-1.48277	-0.739711
-1.48249	-1.84643
-1.48222	-1.96941
-1.48194	-2.14958
-1.48167	-0.796997
-1.48139	-0.101237
-1.48112	-1.15347
-1.48084	-2.56437
-1.48057	0.112775
-1.48029	-0.143602
-1.48002	-1.92891
-1.47974	0.00167623
-1.47947	-0.729681
-1.47919	-0.996342
-1.47892	-1.73407
-1.47864	-0.0898636
-1.47837	-2.5746
-1.47809	-0.510731
-1.47782	-3.74525
-1.47754	-2.47332
-1.47727	-2.35037
-1.47699	-0.0554984
-1.47672	-2.03623
-1.47644	-0.0783296
-1.47617	-0.846332
-1.47589	-1.54347
-1.47562	-2.92853
-1.47534	-0.543921
-1.47507	-0.737898
-1.47479	1.46284
-1.47452	0.526476
-1.47424	-0.420297
-1.47397	-0.877704
-1.47369	1.69078
-1.47342	-0.928448
-1.47314	-1.17438
-1.47287	-0.952691
-1.47259	-0.388568
-1.47231	-1.08441
-1.47204	-1.4343
-1.47176	-1.4223
-1.47149	-0.55185
-1.47121	-0.654178
-1.47094	-1.67932
-1.47066	0.935355
-1.47039	-0.944641
-1.47011	-1.32737
-1.46984	0.063253
-1.46956	-2.83252
-1.46929	1.49485
-1.46901	0.665143
-1.46874	-2.01305
-1.46846	-1.21679
-1.46819	0.414045
-1.46791	-0.354391
-1.46764	-0.405813
-1.46736	1.39045
-1.46709	-2.85018
-1.46681	-0.68162
-1.46654	-1.34569
-1.46626	0.096781
-1.46599	-1.25024
-1.46571	-0.654878
-1.46544	0.300871
-1.46516	-1.57043
-1.46489	-1.74038
-1.46461	-0.544239
-1.46434	-0.196748
-1.46406	-1.81674
-1.46379	-0.640646
-1.46351	-2.18908
-1.46324	-0.523445
-1.46296	0.0382445
-1.46269	-1.59547
-1.46241	-1.30182
-1.46214	-0.743047
-1.46186	-1.15359
-1.46159	1.14996
-1.46131	-1.5693
-1.46104	-0.958861
-1.46076	-1.08179
-1.46049	-2.77781
-1.46021	-0.208296
-1.45994	-0.607574
-1.45966	-2.77542
-1.45939	-1.21956
-1.45911	0.370557
-1.45884	-0.24794
-1.45856	-2.41014
-1.45828	1.84196
-1.45801	-2.0737
-1.45773	-1.3607
-1.45746	-0.395791
-1.45718	-0.255131
-1.45691	1.38643
-1.45663	-1.14615
-1.45636	-1.60424
-1.45608	1.98243
-1.45581	0.140159
-1.45553	-0.750818
-1.45526	0.691555
-1.45498	-3.253
-1.45471	1.75536
-1.45443	-0.306919
-1.45416	-1.31539
-1.45388	-3.35276
-1.45361	-0.587494
-1.45333	-1.06639
-1.45306	-0.864742
-1.45278	1.07336
-1.45251	0.565551
-1.45223	0.79162
-1.45196	-1.03983
-1.45168	-2.96864
-1.45141	-0.0192059
-1.45113	-1.42151
-1.45086	-1.87512
-1.45058	-1.51204
-1.45031	-0.173354
-1.45003	-1.35703
-1.44976	1.17211
-1.44948	-0.966671
-1.44921	-0.866487
-1.44893	-0.743643
-1.44866	-0.99055
-1.44838	1.33266
-1.44811	-1.84026
-1.44783	1.04985
-1.44756	-1.3114
-1.44728	-0.340286
-1.44701	-2.75576
-1.44673	-1.31912
-1.44646	0.0646058
-1.44618	0.608331
-1.44591	-0.0431842
-1.44563	0.147308
-1.44536	-1.49846
-1.44508	-1.40209
-1.44481	1.44575
-1.44453	0.174793
-1.44425	-0.376483
-1.44398	-0.296354
-1.4437	-1.03439
-1.44343	-0.210654
-1.44315	-1.82678
-1.44288	-0.451301
-1.4426	-2.26055
-1.44233	-0.885209
-1.44205	0.800299
-1.44178	-1.62881
-1.4415	-0.97561
-1.44123	-2.30506
-1.44095	1.16027
-1.44068	-2.09744
-1.4404	-0.608338
-1.44013	-4.40249
-1.43985	-2.47014
-1.43958	-2.64303
-1.4393	-1.23483
-1.43903	-0.461583
-1.43875	-1.49723
-1.43848	-3.16661
-1.4382	0.0282249
-1.43793	-0.78879
-1.43765	0.629384
-1.43738	-1.2843
-1.4371	-0.306571
-1.43683	0.509513
-1.43655	0.938957
-1.43628	0.44552
-1.436	-0.886728
-1.43573	-0.605494
-1.43545	-0.733589
-1.43518	1.28613
-1.4349	-1.99462
-1.43463	-0.0215332
-1.43435	-0.63275
-1.43408	-1.13408
-1.4338	-1.95591
-1.43353	0.728627
-1.43325	-0.712576
-1.43298	-3.04305
-1.4327	-0.712541
-1.43243	-0.93793
-1.43215	0.123958
-1.43188	-2.23182
-1.4316	-1.4857
-1.43133	-2.31385
-1.43105	1.37448
-1.43078	0.205507
-1.4305	1.00797
-1.43022	-1.93661
-1.42995	-2.60101
-1.42967	-2.89423
-1.4294	-0.73912
-1.42912	-1.71404
-1.42885	0.727977
-1.42857	-2.25852
-1.4283	-2.10634
-1.42802	-2.40214
-1.42775	-0.464571
-1.42747	-2.4219
-1.4272	-2.29303
-1.42692	0.871783
-1.42665	-0.180489
-1.42637	-2.06375
-1.4261	-0.65221
-1.42582	-0.49375
-1.42555	0.575077
-1.42527	-2.18675
-1.425	-2.10379
-1.42472	1.4587
-1.42445	-1.38322
-1.42417	-0.0398293
-1.4239	-0.798861
-1.42362	-1.48888
-1.42335	-1.97056
-1.42307	-0.871945
-1.4228	-2.03682
-1.42252	-0.912532
-1.42225	-1.03356
-1.42197	-1.01857
-1.4217	-0.0779864
-1.42142	-1.91218
-1.42115	-0.613868
-1.42087	-1.05465
-1.4206	-0.67118
-1.42032	-2.38793
-1.42005	-0.69997
-1.41977	-0.811218
-1.4195	1.63609
-1.41922	-1.15659
-1.41895	-0.654404
-1.41867	-2.90059
-1.4184	-1.30801
-1.41812	-2.01423
-1.41785	-0.431622
-1.41757	-3.60082
-1.4173	-1.80195
-1.41702	-1.59175
-1.41675	-0.193663
-1.41647	-1.0042
-1.41619	-2.08997
-1.41592	-0.975445
-1.41564	-1.81916
-1.41537	-0.648905
-1.41509	-0.421896
-1.41482	-1.65945
-1.41454	-2.37055
-1.41427	-0.673396
-1.41399	-0.577356
-1.41372	-1.1167
-1.41344	-0.385825
-1.41317	0.347724
-1.41289	-1.35707
-1.41262	-1.90565
-1.41234	1.03771
-1.41207	0.0908076
-1.41179	-0.378485
-1.41152	-0.0506678
-1.41124	0.960874
-1.41097	-0.0365533
-1.41069	-1.66869
-1.41042	-2.49088
-1.41014	-1.46902
[truncated: 63,536 more rows]

## Sheet: GPC_G2-PZLL10
Retention time (min)	RI (mV)	Right angle LS (mV)	Viscometer (mV)
0	793.939	110.569	137.684
0.00333	793.939	110.553	137.715
0.00667	794.168	110.538	137.745
0.01	794.015	110.569	137.761
0.01333	794.031	110.569	137.806
0.01667	794.061	110.553	137.776
0.02	794.061	110.569	137.761
0.02333	794.046	110.569	137.791
0.02667	794.061	110.523	137.806
0.03	794.015	110.553	137.776
0.03333	794.015	110.538	137.837
0.03667	794.046	110.538	137.852
0.04	794.015	110.569	137.883
0.04333	794.031	110.599	137.898
0.04667	794.046	110.599	137.928
0.05	794.015	110.614	137.944
0.05333	794.031	110.599	138.005
0.05667	794.046	110.599	137.989
0.06	794.015	110.584	138.02
0.06333	794.061	110.614	138.035
0.06667	794.061	110.614	138.02
0.07	794.061	110.614	137.989
0.07333	794.061	110.569	138.05
0.07667	794.046	110.538	138.05
0.08	794.031	110.523	138.035
0.08333	794.046	110.523	138.02
0.08667	794.015	110.523	138.035
0.09	794.031	110.553	138.005
0.09333	794.061	110.614	138.05
0.09667	794.046	110.569	138.081
0.1	794.061	110.553	138.112
0.10333	794.061	110.569	138.142
0.10667	794.046	110.553	138.173
0.11	794.046	110.538	138.157
0.11333	794.046	110.538	138.188
0.11667	794.046	110.553	138.234
0.12	794.076	110.538	138.188
0.12333	794.061	110.538	138.173
0.12667	794.061	110.508	138.173
0.13	794.092	110.492	138.173
0.13333	794.061	110.462	138.142
0.13667	794	110.477	138.173
0.14	793.985	110.462	138.173
0.14333	793.954	110.492	138.188
0.14667	793.909	110.508	138.203
0.15	793.878	110.538	138.234
0.15333	793.893	110.553	138.249
0.15667	793.863	110.553	138.264
0.16	793.832	110.523	138.264
0.16333	793.817	110.492	138.249
0.16667	793.832	110.477	138.234
0.17	793.832	110.462	138.218
0.17333	793.878	110.477	138.218
0.17667	793.878	110.492	138.234
0.18	793.863	110.538	138.264
0.18333	793.863	110.538	138.249
0.18667	793.832	110.508	138.264
0.19	793.832	110.492	138.249
0.19333	793.863	110.462	138.234
0.19667	793.847	110.462	138.218
0.2	793.847	110.462	138.203
0.20333	793.893	110.477	138.188
0.20667	793.863	110.492	138.203
0.21	793.847	110.538	138.203
0.21333	793.909	110.508	138.218
0.21667	793.893	110.477	138.234
0.22	793.878	110.477	138.279
0.22333	793.909	110.446	138.279
0.22667	793.893	110.431	138.264
0.23	793.863	110.492	138.234
0.23333	793.893	110.523	138.264
0.23667	793.863	110.538	138.249
0.24	793.832	110.584	138.279
0.24333	793.847	110.584	138.295
0.24667	793.832	110.538	138.31
0.25	793.802	110.584	138.325
0.25333	793.802	110.569	138.386
0.25667	793.802	110.538	138.401
0.26	793.817	110.508	138.432
0.26333	793.878	110.523	138.478
0.26667	793.878	110.477	138.478
0.27	793.909	110.462	138.478
0.27333	793.954	110.477	138.508
0.27667	793.909	110.523	138.554
0.28	793.863	110.508	138.6
0.28333	793.893	110.492	138.646
0.28667	793.847	110.523	138.646
0.29	793.802	110.523	138.676
0.29333	793.832	110.492	138.722
0.29667	793.786	110.508	138.737
0.3	793.771	110.508	138.768
0.30333	793.817	110.477	138.813
0.30667	793.817	110.477	138.829
0.31	793.817	110.477	138.859
0.31333	793.893	110.462	138.92
0.31667	793.893	110.492	138.997
0.32	793.863	110.492	139.012
0.32333	793.878	110.462	139.073
0.32667	793.878	110.477	139.103
0.33	793.863	110.477	139.134
0.33333	793.893	110.477	139.164
0.33667	793.893	110.492	139.256
0.34	793.909	110.508	139.302
0.34333	793.939	110.492	139.378
0.34667	793.909	110.492	139.439
0.35	793.893	110.462	139.47
0.35333	793.954	110.462	139.439
0.35667	793.939	110.477	139.454
0.36	793.909	110.477	139.424
0.36333	793.954	110.492	139.409
0.36667	793.939	110.538	139.409
0.37	793.893	110.538	139.454
0.37333	793.909	110.508	139.454
0.37667	793.893	110.492	139.47
0.38	793.863	110.477	139.485
0.38333	793.878	110.462	139.515
0.38667	793.893	110.477	139.531
0.39	793.878	110.492	139.531
0.39333	793.939	110.508	139.592
0.39667	793.97	110.523	139.637
0.4	793.97	110.523	139.637
0.40333	793.985	110.508	139.668
0.40667	793.985	110.508	139.698
0.41	793.924	110.553	139.668
0.41333	793.924	110.538	139.637
0.41667	793.924	110.553	139.668
0.42	793.909	110.553	139.668
0.42333	793.924	110.553	139.668
0.42667	793.954	110.523	139.683
0.43	793.924	110.523	139.683
0.43333	793.924	110.477	139.683
0.43667	793.939	110.462	139.668
0.44	793.924	110.477	139.683
0.44333	793.939	110.492	139.714
0.44667	793.939	110.477	139.79
0.45	793.939	110.492	139.79
0.45333	793.954	110.508	139.821
0.45667	793.985	110.492	139.821
0.46	793.954	110.446	139.79
0.46333	793.954	110.462	139.714
0.46667	793.939	110.462	139.714
0.47	793.924	110.477	139.683
0.47333	793.924	110.477	139.683
0.47667	793.939	110.492	139.653
0.48	793.954	110.508	139.637
0.48333	793.985	110.553	139.607
0.48667	793.97	110.538	139.607
0.49	793.939	110.569	139.576
0.49333	793.97	110.569	139.576
0.49667	793.97	110.553	139.576
0.5	793.954	110.523	139.561
0.50333	793.97	110.538	139.531
0.50667	793.97	110.508	139.531
0.51	793.924	110.523	139.5
0.51333	793.954	110.538	139.485
0.51667	793.954	110.538	139.47
0.52	793.924	110.523	139.454
0.52333	793.954	110.538	139.424
0.52667	793.97	110.538	139.454
0.53	793.909	110.508	139.485
0.53333	793.924	110.477	139.454
0.53667	793.939	110.477	139.485
0.54	793.909	110.462	139.531
0.54333	793.924	110.462	139.515
0.54667	793.939	110.477	139.47
0.55	793.924	110.477	139.454
0.55333	793.954	110.492	139.424
0.55667	793.97	110.508	139.378
0.56	793.97	110.508	139.378
0.56333	793.985	110.508	139.393
0.56667	794	110.553	139.409
0.57	793.954	110.538	139.409
0.57333	793.939	110.553	139.378
0.57667	793.924	110.538	139.363
0.58	793.924	110.553	139.348
0.58333	793.909	110.569	139.332
0.58667	793.939	110.553	139.302
0.59	793.939	110.538	139.317
0.59333	793.985	110.553	139.302
0.59667	793.97	110.538	139.271
0.6	793.97	110.492	139.271
0.60333	793.97	110.523	139.286
0.60667	793.97	110.492	139.271
0.61	793.909	110.492	139.241
0.61333	793.924	110.492	139.241
0.61667	793.924	110.508	139.21
0.62	793.893	110.508	139.18
0.62333	793.924	110.523	139.149
0.62667	793.954	110.508	139.134
0.63	793.939	110.523	139.088
0.63333	793.954	110.508	139.073
0.63667	794	110.523	139.058
0.64	793.985	110.553	139.058
0.64333	793.985	110.569	139.073
0.64667	794.015	110.569	139.073
0.65	794	110.569	139.058
0.65333	793.985	110.538	139.058
0.65667	794.015	110.523	139.027
0.66	793.985	110.523	138.951
0.66333	793.985	110.569	138.966
0.66667	793.985	110.553	138.966
0.67	793.985	110.569	138.951
0.67333	793.954	110.569	138.981
0.67667	793.985	110.599	139.012
0.68	793.97	110.553	138.981
0.68333	793.97	110.599	138.981
0.68667	793.97	110.569	138.966
0.69	793.954	110.569	138.951
0.69333	793.939	110.538	138.951
0.69667	793.97	110.538	138.951
0.7	793.985	110.523	138.936
0.70333	793.954	110.553	138.951
0.70667	794	110.569	138.936
0.71	793.985	110.569	138.92
0.71333	793.97	110.584	138.92
0.71667	793.954	110.569	138.966
0.72	793.954	110.553	138.905
0.72333	793.924	110.523	138.874
0.72667	793.97	110.508	138.874
0.73	793.954	110.492	138.859
0.73333	793.954	110.508	138.813
0.73667	794	110.523	138.844
0.74	793.985	110.508	138.859
0.74333	793.954	110.492	138.859
0.74667	793.97	110.477	138.829
0.75	793.985	110.492	138.813
0.75333	793.954	110.477	138.798
0.75667	794.015	110.523	138.813
0.76	794.015	110.553	138.829
0.76333	793.985	110.584	138.844
0.76667	793.985	110.553	138.813
0.77	794.015	110.569	138.829
0.77333	794	110.523	138.798
0.77667	794.046	110.523	138.783
0.78	794.061	110.508	138.783
0.78333	794.031	110.538	138.829
0.78667	794.015	110.538	138.844
0.79	794	110.569	138.844
0.79333	793.954	110.553	138.829
0.79667	793.954	110.523	138.829
0.8	793.985	110.477	138.798
0.80333	793.954	110.477	138.768
0.80667	793.954	110.477	138.783
0.81	793.97	110.492	138.783
0.81333	793.939	110.553	138.752
0.81667	793.939	110.553	138.722
0.82	793.985	110.523	138.691
0.82333	793.97	110.523	138.646
0.82667	793.954	110.492	138.661
0.83	794.015	110.462	138.661
0.83333	794.015	110.477	138.707
0.83667	794.015	110.492	138.722
0.84	794.031	110.477	138.722
0.84333	794.031	110.508	138.676
0.84667	794.046	110.508	138.676
0.85	794.061	110.523	138.676
0.85333	794.031	110.553	138.707
0.85667	794.046	110.553	138.691
0.86	794.076	110.508	138.691
0.86333	794.031	110.523	138.691
0.86667	794.015	110.523	138.676
0.87	794.031	110.477	138.63
0.87333	794	110.446	138.646
0.87667	794.015	110.492	138.646
0.88	794.031	110.462	138.661
0.88333	794.015	110.477	138.646
0.88667	794.015	110.508	138.646
0.89	794	110.538	138.661
0.89333	793.954	110.538	138.661
0.89667	793.97	110.523	138.646
0.9	793.97	110.477	138.661
0.90333	793.939	110.477	138.676
0.90667	793.97	110.477	138.661
0.91	793.954	110.477	138.676
0.91333	793.909	110.508	138.676
0.91667	793.939	110.523	138.661
0.92	793.954	110.492	138.646
0.92333	793.954	110.508	138.615
0.92667	794	110.508	138.6
0.93	794.015	110.492	138.615
0.93333	793.985	110.477	138.646
0.93667	794.015	110.523	138.646
0.94	794	110.508	138.707
0.94333	793.954	110.508	138.722
0.94667	794.015	110.508	138.737
0.95	794	110.523	138.707
0.95333	793.954	110.508	138.691
0.95667	793.985	110.508	138.661
0.96	794.015	110.508	138.63
0.96333	793.97	110.477	138.615
0.96667	793.985	110.492	138.6
0.97	794	110.523	138.6
0.97333	793.985	110.538	138.615
0.97667	794	110.553	138.6
0.98	793.954	110.569	138.539
0.98333	793.97	110.538	138.524
0.98667	793.985	110.492	138.539
0.99	793.954	110.477	138.478
0.99333	793.939	110.462	138.493
0.99667	793.985	110.508	138.508
1	793.954	110.508	138.508
1.00333	793.97	110.508	138.478
1.00667	794	110.508	138.478
1.01	793.97	110.492	138.462
1.01333	794	110.462	138.478
1.01667	794.015	110.477	138.524
1.02	793.97	110.477	138.524
1.02333	793.97	110.477	138.554
1.02667	794	110.477	138.569
1.03	793.924	110.492	138.539
1.03333	793.939	110.477	138.493
1.03667	793.985	110.462	138.478
1.04	793.954	110.477	138.462
1.04333	793.954	110.477	138.432
1.04667	794	110.446	138.447
1.05	794	110.462	138.462
1.05333	794.015	110.462	138.462
1.05667	794.061	110.446	138.478
1.06	794.031	110.416	138.478
1.06333	794.015	110.446	138.478
1.06667	794	110.446	138.462
1.07	793.939	110.446	138.508
1.07333	793.909	110.477	138.508
1.07667	793.939	110.492	138.539
1.08	793.939	110.492	138.569
1.08333	793.97	110.462	138.569
1.08667	794.015	110.492	138.539
1.09	794.015	110.477	138.524
1.09333	794.046	110.492	138.508
1.09667	794.061	110.462	138.462
1.1	794.015	110.492	138.462
1.10333	794.031	110.462	138.462
1.10667	794.061	110.446	138.447
1.11	794	110.462	138.447
1.11333	794.015	110.492	138.447
1.11667	794.046	110.508	138.432
1.12	794	110.523	138.432
1.12333	794	110.508	138.417
1.12667	794.015	110.508	138.417
1.13	794.015	110.492	138.417
1.13333	794.031	110.477	138.401
1.13667	794.031	110.446	138.371
1.14	794.015	110.446	138.417
1.14333	794.046	110.431	138.386
1.14667	794.031	110.431	138.371
1.15	794.015	110.416	138.386
1.15333	794.061	110.431	138.401
1.15667	794.046	110.446	138.356
1.16	794.015	110.462	138.371
1.16333	794.015	110.492	138.386
1.16667	794	110.523	138.386
1.17	793.97	110.523	138.401
1.17333	794	110.508	138.432
1.17667	794.031	110.492	138.417
1.18	794.061	110.446	138.447
1.18333	794.107	110.446	138.462
1.18667	794.107	110.446	138.508
1.19	794.092	110.492	138.539
1.19333	794.092	110.492	138.6
1.19667	794.046	110.508	138.6
1.2	794.015	110.508	138.63
1.20333	794.031	110.508	138.585
1.20667	794.031	110.477	138.524
1.21	794	110.477	138.462
1.21333	794.046	110.492	138.447
1.21667	794.061	110.492	138.386
1.22	794.031	110.508	138.371
1.22333	794.046	110.508	138.386
1.22667	794.076	110.492	138.401
1.23	794.031	110.492	138.386
1.23333	794.046	110.492	138.386
1.23667	794.061	110.477	138.386
1.24	794.046	110.462	138.371
1.24333	794.046	110.492	138.34
1.24667	794.031	110.492	138.34
1.25	794	110.492	138.371
1.25333	794	110.508	138.386
1.25667	793.985	110.538	138.401
1.26	793.954	110.538	138.432
1.26333	793.985	110.538	138.432
1.26667	793.97	110.538	138.401
1.27	793.954	110.538	138.371
1.27333	793.97	110.523	138.386
1.27667	793.954	110.477	138.371
1.28	793.954	110.462	138.371
1.28333	794	110.431	138.401
1.28667	794.015	110.446	138.401
1.29	794.015	110.446	138.386
1.29333	794.061	110.477	138.386
1.29667	794.046	110.462	138.371
1.3	794.031	110.477	138.371
1.30333	794.046	110.492	138.371
1.30667	794.015	110.508	138.401
1.31	794.015	110.523	138.401
1.31333	794.061	110.553	138.417
1.31667	794.031	110.553	138.386
1.32	794.015	110.523	138.401
1.32333	794.046	110.523	138.401
1.32667	794.015	110.508	138.432
1.33	794.015	110.508	138.447
1.33333	794.015	110.538	138.462
1.33667	794.015	110.569	138.462
1.34	794.031	110.538	138.401
1.34333	794.046	110.553	138.401
1.34667	794	110.523	138.371
1.35	794.046	110.508	138.371
1.35333	794.046	110.462	138.417
1.35667	794.046	110.477	138.432
1.36	794.076	110.462	138.417
1.36333	794.076	110.477	138.386
1.36667	794.061	110.462	138.386
1.37	794.107	110.477	138.34
1.37333	794.076	110.477	138.356
1.37667	794.031	110.462	138.356
1.38	794.076	110.477	138.371
1.38333	794.076	110.492	138.371
1.38667	794.015	110.508	138.34
1.39	794.076	110.523	138.31
1.39333	794.061	110.553	138.31
1.39667	794.046	110.553	138.371
1.4	794.046	110.569	138.371
1.40333	794.061	110.553	138.447
1.40667	794.046	110.508	138.493
1.41	794.107	110.508	138.493
1.41333	794.092	110.508	138.447
1.41667	794.092	110.492	138.447
1.42	794.122	110.508	138.417
1.42333	794.092	110.569	138.417
1.42667	794.076	110.553	138.432
1.43	794.092	110.523	138.462
1.43333	794.061	110.523	138.478
1.43667	794.031	110.508	138.462
1.44	794.031	110.477	138.447
1.44333	794.015	110.492	138.417
1.44667	794	110.523	138.371
1.45	794.031	110.538	138.34
1.45333	794.046	110.553	138.31
1.45667	794.076	110.569	138.279
1.46	794.076	110.553	138.279
1.46333	794.076	110.523	138.279
1.46667	794.076	110.477	138.279
1.47	794.076	110.431	138.264
1.47333	794.046	110.416	138.279
1.47667	794.061	110.416	138.295
1.48	794.076	110.446	138.31
1.48333	794.046	110.462	138.31
1.48667	794.076	110.508	138.356
1.49	794.122	110.477	138.371
1.49333	794.107	110.477	138.356
1.49667	794.107	110.446	138.34
1.5	794.137	110.462	138.31
1.50333	794.076	110.462	138.279
1.50667	794.061	110.523	138.249
1.51	794.061	110.508	138.264
1.51333	794.046	110.523	138.249
1.51667	794.076	110.508	138.279
1.52	794.107	110.492	138.279
1.52333	794.031	110.462	138.249
1.52667	794.046	110.462	138.188
1.53	794.046	110.462	138.203
1.53333	794	110.508	138.188
1.53667	794.031	110.523	138.188
1.54	794.092	110.508	138.234
1.54333	794.061	110.492	138.279
1.54667	794.076	110.477	138.295
1.55	794.107	110.477	138.295
1.55333	794.046	110.462	138.31
1.55667	794.076	110.462	138.295
1.56	794.107	110.492	138.264
1.56333	794.076	110.523	138.249
1.56667	794.076	110.462	138.264
1.57	794.107	110.477	138.264
1.57333	794.076	110.477	138.264
1.57667	794.107	110.477	138.295
1.58	794.137	110.446	138.31
1.58333	794.107	110.462	138.249
1.58667	794.122	110.446	138.234
1.59	794.107	110.462	138.234
1.59333	794.092	110.446	138.203
1.59667	794.092	110.462	138.157
1.6	794.107	110.462	138.188
1.60333	794.092	110.477	138.188
1.60667	794.107	110.492	138.173
1.61	794.092	110.508	138.188
1.61333	794.076	110.508	138.188
1.61667	794.107	110.508	138.188
1.62	794.092	110.523	138.142
1.62333	794.107	110.508	138.142
1.62667	794.122	110.508	138.112
1.63	794.122	110.508	138.081
1.63333	794.076	110.492	138.066
1.63667	794.122	110.462	138.081
1.64	794.107	110.492	138.066
1.64333	794.107	110.523	138.066
1.64667	794.137	110.538	138.081
1.65	794.137	110.569	138.096
1.65333	794.107	110.584	138.096
1.65667	794.107	110.584	138.112
1.66	794.092	110.538	138.127
1.66333	794.092	110.523	138.127
1.66667	794.122	110.508	138.112
1.67	794.122	110.508	138.127
1.67333	794.122	110.492	138.096
1.67667	794.168	110.553	138.081
1.68	794.153	110.569	138.081
1.68333	794.137	110.569	138.081
1.68667	794.168	110.538	138.081
1.69	794.137	110.523	138.112
1.69333	794.076	110.477	138.127
1.69667	794.122	110.462	138.157
1.7	794.092	110.446	138.173
1.70333	794.061	110.492	138.173
1.70667	794.092	110.523	138.157
1.71	794.076	110.523	138.173
1.71333	794.031	110.508	138.157
1.71667	794.061	110.538	138.142
1.72	794.061	110.523	138.142
1.72333	794.061	110.477	138.142
1.72667	794.076	110.492	138.112
1.73	794.046	110.492	138.112
1.73333	794.046	110.477	138.112
1.73667	794.046	110.462	138.127
1.74	794.046	110.462	138.157
1.74333	794.061	110.462	138.157
1.74667	794.122	110.477	138.188
1.75	794.107	110.492	138.218
1.75333	794.107	110.508	138.234
1.75667	794.092	110.523	138.203
1.76	794.092	110.508	138.234
1.76333	794.076	110.523	138.218
1.76667	794.107	110.508	138.173
1.77	794.076	110.508	138.127
1.77333	794.107	110.508	138.127
1.77667	794.092	110.553	138.127
1.78	794.061	110.569	138.096
1.78333	794.061	110.569	138.112
1.78667	794.076	110.553	138.112
1.79	794.046	110.523	138.096
1.79333	794.092	110.477	138.05
1.79667	794.107	110.462	138.05
1.8	794.076	110.492	138.02
1.80333	794.092	110.477	138.02
1.80667	794.092	110.523	138.005
1.81	794.061	110.538	138.02
1.81333	794.061	110.523	138.02
1.81667	794.061	110.492	138.066
1.82	794.046	110.492	138.05
1.82333	794.092	110.477	138.05
1.82667	794.092	110.462	138.035
1.83	794.092	110.462	138.02
1.83333	794.137	110.477	137.959
1.83667	794.137	110.508	137.989
1.84	794.092	110.523	137.989
1.84333	794.122	110.523	137.974
1.84667	794.137	110.508	138.005
1.85	794.107	110.477	138.066
1.85333	794.153	110.462	138.066
1.85667	794.168	110.446	138.096
1.86	794.122	110.431	138.127
1.86333	794.107	110.477	138.142
1.86667	794.107	110.508	138.112
1.87	794.061	110.538	138.096
1.87333	794.076	110.553	138.05
1.87667	794.107	110.553	138.035
1.88	794.107	110.538	138.005
1.88333	794.122	110.508	138.005
1.88667	794.153	110.492	137.959
1.89	794.092	110.477	138.005
1.89333	794.076	110.508	137.989
1.89667	794.076	110.508	138.02
1.9	794.046	110.538	138.005
1.90333	794.031	110.553	138.05
1.90667	794.061	110.569	138.05
1.91	794.046	110.538	138.081
1.91333	794.061	110.508	138.066
1.91667	794.092	110.508	138.081
1.92	794.061	110.462	138.081
1.92333	794.076	110.477	138.096
1.92667	794.092	110.477	138.081
1.93	794.061	110.508	138.096
1.93333	794.046	110.523	138.127
1.93667	794.061	110.569	138.127
1.94	794.046	110.538	138.127
1.94333	794.031	110.538	138.157
1.94667	794.061	110.553	138.157
1.95	794.046	110.569	138.142
1.95333	794.061	110.538	138.127
1.95667	794.092	110.569	138.112
1.96	794.107	110.584	138.096
1.96333	794.107	110.584	138.096
1.96667	794.107	110.569	138.127
1.97	794.092	110.584	138.142
1.97333	794.046	110.538	138.096
1.97667	794.046	110.569	138.096
1.98	794.015	110.569	138.081
1.98333	794	110.538	138.035
1.98667	794	110.508	138.081
1.99	794.015	110.523	138.112
1.99333	794	110.492	138.112
1.99667	794.015	110.492	138.127
2	794.015	110.462	138.142
2.00333	794.031	110.462	138.096
2.00667	794.061	110.477	138.127
2.01	794.046	110.477	138.127
2.01333	794.031	110.431	138.112
2.01667	794.092	110.477	138.127
2.02	794.092	110.492	138.127
2.02333	794.076	110.492	138.127
2.02667	794.107	110.492	138.127
2.03	794.122	110.492	138.142
2.03333	794.076	110.508	138.127
2.03667	794.061	110.508	138.127
2.04	794.015	110.492	138.127
2.04333	794.015	110.538	138.142
2.04667	794	110.569	138.127
2.05	794	110.538	138.157
2.05333	794.031	110.538	138.188
2.05667	794.061	110.553	138.188
2.06	794.031	110.523	138.188
2.06333	794.031	110.492	138.218
2.06667	794.046	110.492	138.218
2.07	793.985	110.477	138.249
2.07333	794	110.462	138.279
2.07667	794.015	110.462	138.279
2.08	793.985	110.477	138.31
2.08333	793.985	110.477	138.34
2.08667	794.031	110.477	138.325
2.09	794.015	110.492	138.31
2.09333	794.031	110.477	138.34
2.09667	794.061	110.492	138.31
2.1	794.031	110.523	138.295
2.10333	794.046	110.523	138.295
2.10667	794.031	110.523	138.31
2.11	794	110.538	138.325
2.11333	794	110.553	138.34
2.11667	794	110.508	138.356
2.12	793.97	110.538	138.356
2.12333	793.985	110.538	138.356
2.12667	794	110.523	138.31
2.13	793.985	110.508	138.325
2.13333	794.015	110.508	138.31
2.13667	794	110.477	138.325
2.14	793.97	110.477	138.31
2.14333	793.97	110.477	138.325
2.14667	793.985	110.462	138.34
2.15	793.954	110.462	138.356
2.15333	794	110.477	138.34
2.15667	794.031	110.446	138.371
2.16	794	110.431	138.417
2.16333	794	110.416	138.417
2.16667	794	110.416	138.356
2.17	793.954	110.446	138.356
2.17333	793.985	110.446	138.356
2.17667	794.046	110.477	138.34
2.18	794.031	110.508	138.31
2.18333	794.061	110.508	138.356
2.18667	794.107	110.477	138.356
2.19	794.061	110.508	138.325
2.19333	794.031	110.523	138.31
2.19667	794.076	110.508	138.31
2.2	794.046	110.523	138.31
2.20333	794.031	110.508	138.31
2.20667	794.046	110.508	138.356
2.21	794.015	110.492	138.386
2.21333	794	110.477	138.386
2.21667	794	110.508	138.401
2.22	793.97	110.538	138.417
2.22333	793.985	110.523	138.386
2.22667	794	110.492	138.356
2.23	793.97	110.492	138.356
2.23333	794	110.462	138.356
2.23667	794.015	110.446	138.325
2.24	794	110.431	138.31
2.24333	794.031	110.446	138.31
2.24667	794.046	110.462	138.34
2.25	794.015	110.446	138.356
2.25333	794.031	110.431	138.386
2.25667	794	110.446	138.432
2.26	793.954	110.446	138.432
2.26333	793.97	110.462	138.447
2.26667	793.985	110.492	138.447
2.27	793.954	110.523	138.462
2.27333	794	110.508	138.462
2.27667	794.046	110.523	138.493
2.28	794.046	110.523	138.462
2.28333	794.076	110.523	138.447
2.28667	794.092	110.523	138.462
2.29	794.092	110.553	138.462
2.29333	794.092	110.508	138.478
2.29667	794.046	110.492	138.508
2.3	794.015	110.492	138.508
2.30333	794.046	110.477	138.478
2.30667	794	110.462	138.493
2.31	793.954	110.492	138.447
2.31333	794.015	110.477	138.371
2.31667	793.985	110.462	138.371
2.32	793.97	110.492	138.356
2.32333	794.015	110.492	138.34
2.32667	794.031	110.492	138.371
2.33	793.985	110.508	138.401
2.33333	794.015	110.508	138.417
2.33667	793.985	110.492	138.447
2.34	793.939	110.477	138.447
2.34333	793.985	110.477	138.432
2.34667	793.954	110.462	138.462
2.35	793.939	110.477	138.432
2.35333	793.97	110.462	138.432
2.35667	793.985	110.492	138.447
2.36	793.939	110.492	138.508
2.36333	794	110.492	138.524
2.36667	794	110.508	138.554
2.37	793.97	110.538	138.539
2.37333	793.985	110.523	138.508
2.37667	793.985	110.523	138.478
2.38	793.97	110.553	138.447
2.38333	793.985	110.508	138.432
2.38667	793.97	110.508	138.447
2.39	793.97	110.523	138.493
2.39333	793.97	110.523	138.508
2.39667	793.939	110.492	138.524
2.4	793.939	110.523	138.554
2.40333	793.97	110.492	138.569
2.40667	793.939	110.462	138.554
2.41	793.939	110.446	138.508
2.41333	793.97	110.446	138.478
2.41667	793.939	110.446	138.478
2.42	793.924	110.477	138.462
2.42333	793.939	110.508	138.462
2.42667	793.939	110.492	138.508
2.43	793.939	110.523	138.524
2.43333	793.939	110.492	138.508
2.43667	793.924	110.462	138.493
2.44	793.939	110.492	138.462
2.44333	793.939	110.523	138.432
2.44667	793.909	110.538	138.462
2.45	793.939	110.553	138.478
2.45333	793.954	110.553	138.478
2.45667	793.939	110.523	138.493
2.46	793.97	110.538	138.493
2.46333	794	110.508	138.447
2.46667	794	110.492	138.417
2.47	794.046	110.477	138.432
2.47333	794.015	110.477	138.401
2.47667	793.985	110.462	138.386
2.48	794	110.492	138.401
2.48333	793.939	110.523	138.386
2.48667	793.893	110.538	138.386
2.49	793.954	110.523	138.432
2.49333	793.954	110.538	138.462
2.49667	793.924	110.508	138.478
2.5	794	110.477	138.539
2.50333	793.985	110.477	138.539
2.50667	793.954	110.477	138.539
2.51	793.985	110.477	138.539
2.51333	793.985	110.477	138.539
2.51667	793.97	110.508	138.539
2.52	794	110.508	138.554
2.52333	793.985	110.477	138.569
2.52667	793.954	110.462	138.554
2.53	793.954	110.462	138.585
2.53333	793.909	110.446	138.554
2.53667	793.893	110.431	138.554
2.54	793.893	110.477	138.524
2.54333	793.909	110.462	138.493
2.54667	793.924	110.462	138.432
2.55	793.939	110.477	138.432
2.55333	793.924	110.462	138.401
2.55667	793.939	110.477	138.371
2.56	793.924	110.508	138.386
2.56333	793.924	110.492	138.401
2.56667	793.954	110.462	138.401
2.57	793.954	110.538	138.401
2.57333	793.939	110.553	138.447
2.57667	793.954	110.523	138.478
2.58	793.924	110.538	138.508
2.58333	793.893	110.553	138.524
2.58667	793.954	110.508	138.524
2.59	793.954	110.492	138.493
2.59333	793.939	110.523	138.478
2.59667	793.97	110.538	138.478
2.6	794	110.553	138.462
2.60333	793.954	110.569	138.493
2.60667	793.985	110.538	138.493
2.61	793.97	110.538	138.493
2.61333	793.97	110.523	138.508
2.61667	793.97	110.538	138.539
2.62	793.954	110.523	138.539
2.62333	793.924	110.538	138.554
2.62667	793.954	110.538	138.569
2.63	793.924	110.553	138.569
2.63333	793.909	110.538	138.554
2.63667	793.909	110.538	138.569
2.64	793.909	110.538	138.615
2.64333	793.893	110.508	138.646
2.64667	793.878	110.492	138.691
2.65	793.878	110.492	138.752
2.65333	793.893	110.508	138.844
2.65667	793.909	110.477	138.844
2.66	793.909	110.477	138.874
2.66333	793.97	110.492	138.844
2.66667	793.954	110.477	138.829
2.67	793.939	110.477	138.752
2.67333	793.97	110.492	138.783
2.67667	793.97	110.508	138.752
2.68	793.939	110.508	138.691
2.68333	793.985	110.538	138.63
2.68667	794	110.523	138.6
2.69	793.954	110.538	138.569
2.69333	793.985	110.538	138.539
2.69667	793.985	110.523	138.569
2.7	793.97	110.477	138.615
2.70333	794	110.523	138.615
2.70667	794.015	110.508	138.585
2.71	793.985	110.492	138.569
2.71333	794.015	110.538	138.569
2.71667	794	110.538	138.539
2.72	793.97	110.508	138.539
2.72333	793.985	110.508	138.539
2.72667	793.985	110.553	138.539
2.73	793.985	110.508	138.539
2.73333	794	110.553	138.508
2.73667	794	110.553	138.524
2.74	794	110.599	138.508
2.74333	793.985	110.584	138.493
2.74667	793.939	110.584	138.447
2.75	793.939	110.553	138.478
2.75333	793.909	110.538	138.447
2.75667	793.893	110.492	138.432
2.76	793.924	110.508	138.447
2.76333	793.909	110.508	138.478
2.76667	793.893	110.508	138.432
2.77	793.954	110.477	138.447
2.77333	793.939	110.477	138.447
2.77667	793.924	110.477	138.432
2.78	793.97	110.462	138.401
2.78333	793.97	110.462	138.432
2.78667	793.909	110.492	138.401
2.79	793.924	110.508	138.401
2.79333	793.909	110.477	138.401
2.79667	793.893	110.492	138.432
2.8	793.893	110.492	138.432
2.80333	793.924	110.492	138.417
2.80667	793.924	110.462	138.417
2.81	793.939	110.492	138.401
2.81333	793.924	110.508	138.371
2.81667	793.939	110.508	138.356
2.82	793.939	110.508	138.325
2.82333	793.939	110.523	138.34
2.82667	793.954	110.523	138.371
2.83	793.985	110.523	138.417
2.83333	793.97	110.523	138.478
2.83667	794	110.538	138.539
2.84	794	110.523	138.554
2.84333	794	110.492	138.585
2.84667	794	110.477	138.585
2.85	794.015	110.462	138.524
2.85333	793.97	110.446	138.508
2.85667	793.985	110.446	138.478
2.86	793.954	110.446	138.417
2.86333	793.939	110.477	138.356
2.86667	793.924	110.492	138.371
2.87	793.924	110.492	138.356
2.87333	793.909	110.538	138.356
2.87667	793.924	110.523	138.386
2.88	793.893	110.477	138.401
2.88333	793.893	110.492	138.34
2.88667	793.909	110.477	138.371
2.89	793.909	110.462	138.34
2.89333	793.893	110.477	138.279
2.89667	793.939	110.508	138.295
2.9	793.909	110.538	138.325
2.90333	793.909	110.538	138.295
2.90667	793.924	110.523	138.31
2.91	793.924	110.538	138.401
2.91333	793.893	110.523	138.401
2.91667	793.924	110.477	138.417
2.92	793.893	110.508	138.417
2.92333	793.878	110.538	138.386
2.92667	793.939	110.523	138.279
2.93	793.97	110.538	138.249
2.93333	793.985	110.553	138.234
2.93667	794.015	110.538	138.234
2.94	794	110.508	138.264
2.94333	793.97	110.508	138.31
2.94667	793.939	110.508	138.325
2.95	793.939	110.508	138.325
2.95333	793.954	110.508	138.31
2.95667	793.97	110.508	138.325
2.96	793.939	110.538	138.31
2.96333	793.954	110.538	138.31
2.96667	793.954	110.553	138.295
2.97	793.939	110.538	138.31
2.97333	793.97	110.538	138.279
2.97667	794	110.523	138.31
2.98	793.985	110.523	138.325
2.98333	793.97	110.508	138.356
2.98667	793.954	110.523	138.371
2.99	793.924	110.523	138.447
2.99333	793.893	110.523	138.462
2.99667	793.893	110.508	138.462
3	793.893	110.477	138.462
3.00333	793.924	110.477	138.417
3.00667	793.924	110.492	138.34
3.01	793.954	110.492	138.295
3.01333	793.985	110.523	138.249
3.01667	793.954	110.538	138.234
3.02	793.939	110.553	138.279
3.02333	793.954	110.538	138.264
3.02667	793.924	110.569	138.279
3.03	793.924	110.523	138.279
3.03333	793.97	110.553	138.264
3.03667	793.954	110.584	138.249
3.04	793.97	110.584	138.234
3.04333	794	110.553	138.218
3.04667	793.97	110.569	138.234
3.05	793.985	110.569	138.203
3.05333	794	110.569	138.173
3.05667	793.97	110.584	138.203
3.06	793.97	110.584	138.188
3.06333	794.015	110.599	138.173
3.06667	793.985	110.553	138.188
3.07	794	110.508	138.203
3.07333	794.015	110.492	138.188
3.07667	794.015	110.477	138.203
3.08	794.031	110.462	138.203
3.08333	794.031	110.492	138.234
3.08667	794	110.508	138.234
3.09	794	110.523	138.264
3.09333	793.954	110.538	138.264
3.09667	793.893	110.538	138.31
3.1	793.924	110.523	138.295
3.10333	793.909	110.538	138.31
3.10667	793.893	110.538	138.325
3.11	793.939	110.523	138.325
3.11333	793.939	110.569	138.34
3.11667	793.893	110.569	138.356
3.12	793.939	110.538	138.356
3.12333	793.939	110.523	138.356
3.12667	793.939	110.553	138.371
3.13	793.985	110.508	138.34
3.13333	794	110.492	138.356
3.13667	794	110.523	138.34
3.14	794.031	110.523	138.356
3.14333	794.015	110.508	138.386
3.14667	794	110.538	138.432
3.15	794	110.569	138.417
3.15333	793.985	110.538	138.432
3.15667	793.97	110.538	138.417
3.16	793.985	110.538	138.401
3.16333	793.97	110.523	138.356
3.16667	793.985	110.492	138.356
3.17	793.985	110.508	138.371
3.17333	793.954	110.523	138.356
3.17667	793.97	110.523	138.34
3.18	793.97	110.508	138.386
3.18333	793.954	110.538	138.432
3.18667	793.985	110.538	138.432
3.19	794	110.523	138.417
3.19333	793.97	110.538	138.371
3.19667	793.97	110.538	138.31
3.2	793.954	110.523	138.264
3.20333	793.909	110.523	138.234
3.20667	793.939	110.569	138.218
3.21	793.924	110.553	138.264
3.21333	793.939	110.553	138.295
3.21667	793.985	110.553	138.264
3.22	794	110.538	138.295
3.22333	793.954	110.492	138.371
3.22667	794.031	110.538	138.417
3.23	793.985	110.538	138.417
3.23333	793.97	110.523	138.493
3.23667	794	110.538	138.462
3.24	794.015	110.553	138.386
3.24333	793.97	110.523	138.356
3.24667	794.031	110.523	138.371
3.25	794	110.538	138.34
3.25333	793.97	110.508	138.371
3.25667	794	110.492	138.401
3.26	794	110.462	138.386
3.26333	793.985	110.477	138.356
3.26667	794.015	110.462	138.295
3.27	794.015	110.492	138.264
3.27333	794.015	110.492	138.279
3.27667	794.015	110.508	138.279
3.28	793.985	110.508	138.264
3.28333	794	110.538	138.295
3.28667	794.015	110.508	138.325
3.29	793.97	110.523	138.279
3.29333	793.985	110.492	138.279
3.29667	793.985	110.462	138.31
3.3	793.954	110.431	138.31
3.30333	793.97	110.446	138.295
3.30667	794	110.416	138.325
3.31	794	110.446	138.34
3.31333	794.046	110.462	138.31
3.31667	794.031	110.508	138.31
3.32	794	110.492	138.31
3.32333	794.015	110.508	138.31
3.32667	794	110.508	138.31
3.33	793.985	110.523	138.31
3.33333	794.031	110.523	138.31
3.33667	794.061	110.523	138.31
3.34	794.046	110.538	138.31
3.34333	794.046	110.553	138.295
3.34667	794.046	110.538	138.295
3.35	794.046	110.523	138.279
3.35333	794.046	110.553	138.264
3.35667	794.015	110.569	138.249
3.36	794.031	110.553	138.218
3.36333	794.031	110.569	138.234
3.36667	793.985	110.584	138.264
3.37	794	110.569	138.264
3.37333	794.061	110.553	138.279
3.37667	794.046	110.584	138.31
3.38	794.076	110.569	138.295
3.38333	794.092	110.553	138.295
3.38667	794.015	110.553	138.295
3.39	794	110.569	138.295
3.39333	794	110.538	138.295
3.39667	793.954	110.584	138.295
3.4	794	110.569	138.295
3.40333	794.046	110.599	138.31
3.40667	794.031	110.569	138.295
3.41	794.061	110.569	138.279
3.41333	794.076	110.553	138.295
3.41667	794.046	110.569	138.31
3.42	794.076	110.523	138.325
3.42333	794.031	110.538	138.356
3.42667	793.985	110.553	138.371
3.43	794	110.538	138.356
3.43333	793.985	110.508	138.371
3.43667	793.97	110.523	138.417
3.44	794.015	110.492	138.371
3.44333	794.015	110.462	138.371
3.44667	794	110.446	138.371
3.45	794.031	110.492	138.31
3.45333	794	110.477	138.234
3.45667	794.031	110.508	138.249
3.46	794.046	110.538	138.234
3.46333	794.031	110.538	138.218
3.46667	794.015	110.492	138.234
3.47	794.015	110.523	138.249
3.47333	793.985	110.492	138.203
3.47667	794.015	110.492	138.203
3.48	794.031	110.492	138.203
3.48333	794.031	110.553	138.188
3.48667	794.076	110.538	138.157
3.49	794.076	110.553	138.173
3.49333	794.046	110.508	138.142
3.49667	794.061	110.523	138.142
3.5	794.046	110.462	138.157
3.50333	794.031	110.477	138.157
3.50667	794.046	110.446	138.188
3.51	794.046	110.492	138.218
3.51333	794.031	110.492	138.218
3.51667	794.076	110.523	138.218
3.52	794.046	110.523	138.234
3.52333	794.015	110.553	138.234
3.52667	794.031	110.508	138.234
3.53	794	110.538	138.234
3.53333	793.97	110.508	138.203
3.53667	794.015	110.477	138.203
3.54	794.015	110.508	138.203
3.54333	794	110.553	138.203
3.54667	794.061	110.508	138.218
3.55	794.061	110.538	138.249
3.55333	794.046	110.553	138.264
3.55667	794.076	110.523	138.295
3.56	794.046	110.523	138.356
3.56333	794.015	110.538	138.417
3.56667	794.031	110.538	138.493
3.57	794	110.553	138.524
3.57333	794.015	110.569	138.554
3.57667	794.061	110.538	138.524
3.58	794.046	110.538	138.524
3.58333	794.076	110.538	138.478
3.58667	794.092	110.523	138.432
3.59	794.076	110.508	138.371
3.59333	794.061	110.523	138.386
3.59667	794.076	110.538	138.386
3.6	794.015	110.538	138.447
3.60333	794.046	110.553	138.493
3.60667	794.015	110.569	138.539
3.61	794.015	110.553	138.508
3.61333	794.031	110.538	138.508
3.61667	794.046	110.538	138.462
3.62	794.015	110.523	138.447
3.62333	794.061	110.538	138.447
3.62667	794.046	110.553	138.493
3.63	794.015	110.538	138.493
3.63333	794.061	110.523	138.493
3.63667	794.046	110.523	138.508
3.64	794.015	110.477	138.493
3.64333	794.031	110.492	138.478
3.64667	794.031	110.492	138.462
3.65	793.985	110.508	138.478
3.65333	794	110.523	138.447
3.65667	793.985	110.553	138.417
3.66	794	110.553	138.356
3.66333	794	110.553	138.325
3.66667	793.985	110.538	138.279
3.67	793.985	110.538	138.264
3.67333	794.015	110.538	138.295
3.67667	793.985	110.492	138.31
3.68	794.046	110.477	138.279
3.68333	794.046	110.508	138.249
3.68667	794.031	110.523	138.234
3.69	794.031	110.508	138.218
3.69333	794.046	110.538	138.218
3.69667	793.985	110.584	138.264
3.7	794.031	110.538	138.295
3.70333	794.046	110.538	138.325
3.70667	794.031	110.553	138.31
3.71	794.046	110.553	138.295
3.71333	794.046	110.553	138.279
3.71667	794.015	110.569	138.295
3.72	794.046	110.553	138.279
3.72333	794.031	110.538	138.295
3.72667	794.015	110.553	138.34
3.73	794.046	110.538	138.325
3.73333	794.031	110.553	138.249
3.73667	794.015	110.523	138.249
3.74	794.031	110.523	138.218
3.74333	794	110.477	138.157
3.74667	793.985	110.477	138.173
3.75	793.985	110.477	138.218
3.75333	793.97	110.492	138.203
3.75667	793.985	110.492	138.203
3.76	794	110.553	138.249
3.76333	793.985	110.553	138.234
3.76667	794.015	110.523	138.264
3.77	793.985	110.538	138.295
3.77333	793.97	110.569	138.31
3.77667	794.015	110.538	138.31
3.78	793.985	110.523	138.325
3.78333	793.97	110.538	138.356
3.78667	794.015	110.508	138.356
3.79	794	110.492	138.417
3.79333	794	110.462	138.401
3.79667	794.046	110.477	138.401
3.8	794.046	110.492	138.386
3.80333	794.046	110.508	138.401
3.80667	794.031	110.508	138.34
3.81	793.985	110.538	138.356
3.81333	794.015	110.523	138.34
3.81667	794.031	110.492	138.295
3.82	794	110.508	138.264
3.82333	794.076	110.492	138.249
3.82667	794.076	110.477	138.264
3.83	794.046	110.508	138.264
3.83333	794.031	110.523	138.264
3.83667	794.015	110.477	138.264
3.84	793.97	110.477	138.295
3.84333	793.985	110.477	138.279
3.84667	793.97	110.462	138.279
3.85	793.97	110.462	138.264
3.85333	794	110.477	138.295
3.85667	793.985	110.492	138.34
3.86	793.985	110.477	138.386
3.86333	793.985	110.462	138.386
3.86667	793.985	110.492	138.432
3.87	794	110.508	138.447
3.87333	794	110.508	138.462
3.87667	793.985	110.538	138.493
3.88	794	110.569	138.569
3.88333	794.015	110.553	138.585
3.88667	794.015	110.553	138.554
3.89	794.031	110.553	138.524
3.89333	794.031	110.523	138.447
3.89667	794.046	110.492	138.417
3.9	794.046	110.523	138.371
3.90333	794.015	110.538	138.34
3.90667	794	110.523	138.31
3.91	794.031	110.553	138.31
3.91333	794.015	110.569	138.264
3.91667	794	110.553	138.249
3.92	794	110.569	138.279
3.92333	794	110.584	138.264
3.92667	793.985	110.569	138.279
3.93	793.985	110.569	138.31
3.93333	793.985	110.508	138.325
3.93667	794	110.477	138.325
3.94	794.015	110.462	138.31
3.94333	794	110.462	138.295
3.94667	794.031	110.431	138.279
3.95	794.015	110.462	138.295
3.95333	794.046	110.477	138.249
3.95667	794.046	110.492	138.295
3.96	794.031	110.508	138.295
3.96333	794.015	110.523	138.264
3.96667	794.046	110.538	138.264
3.97	793.97	110.523	138.34
3.97333	793.97	110.523	138.356
3.97667	794	110.508	138.371
3.98	793.985	110.508	138.386
3.98333	793.97	110.492	138.371
3.98667	794.031	110.477	138.34
3.99	794.015	110.492	138.31
3.99333	794.015	110.492	138.279
3.99667	794	110.492	138.279
4	793.985	110.477	138.264
4.00333	793.985	110.523	138.249
4.00667	793.985	110.508	138.218
4.01	793.97	110.523	138.218
4.01333	794.015	110.523	138.218
4.01667	794.031	110.553	138.203
4.02	793.985	110.538	138.203
4.02333	794.015	110.523	138.203
4.02667	794.031	110.523	138.188
4.03	793.985	110.523	138.188
4.03333	794	110.492	138.203
4.03667	794.015	110.508	138.203
4.04	793.985	110.523	138.203
4.04333	793.985	110.508	138.234
4.04667	794.015	110.492	138.264
4.05	794	110.508	138.279
4.05333	794.031	110.477	138.31
4.05667	794.015	110.492	138.34
4.06	794.015	110.538	138.325
4.06333	794.015	110.584	138.279
4.06667	793.985	110.569	138.264
4.07	793.939	110.584	138.234
4.07333	793.97	110.553	138.218
4.07667	793.939	110.538	138.218
4.08	793.924	110.523	138.249
4.08333	793.97	110.584	138.279
4.08667	794	110.584	138.279
4.09	794	110.599	138.264
4.09333	794.046	110.569	138.279
4.09667	794.031	110.569	138.279
4.1	794.031	110.523	138.279
4.10333	794.015	110.523	138.31
4.10667	793.97	110.508	138.34
4.11	793.954	110.508	138.34
4.11333	793.985	110.508	138.34
4.11667	793.939	110.508	138.34
4.12	793.939	110.492	138.325
4.12333	793.985	110.538	138.325
4.12667	793.954	110.538	138.325
4.13	793.939	110.508	138.356
4.13333	793.97	110.538	138.34
4.13667	793.954	110.538	138.34
4.14	793.954	110.492	138.386
4.14333	793.954	110.508	138.386
4.14667	793.939	110.508	138.34
4.15	793.954	110.462	138.34
4.15333	793.954	110.462	138.356
4.15667	793.954	110.477	138.34
4.16	794	110.446	138.356
4.16333	794	110.477	138.371
4.16667	793.97	110.523	138.386
4.17	794.031	110.538	138.386
4.17333	794	110.523	138.417
4.17667	794	110.538	138.432
4.18	794.015	110.538	138.447
4.18333	794.015	110.538	138.478
4.18667	793.985	110.538	138.493
4.19	794.015	110.569	138.447
4.19333	794	110.569	138.462
4.19667	793.97	110.584	138.478
4.2	793.985	110.584	138.447
4.20333	793.97	110.569	138.432
4.20667	793.954	110.569	138.432
4.21	793.985	110.599	138.386
4.21333	794	110.584	138.356
4.21667	793.985	110.553	138.356
4.22	794.015	110.538	138.356
4.22333	794	110.523	138.371
4.22667	793.985	110.508	138.401
4.23	793.97	110.508	138.432
4.23333	793.97	110.538	138.447
4.23667	793.939	110.584	138.462
4.24	793.97	110.584	138.462
4.24333	793.909	110.569	138.447
4.24667	793.939	110.569	138.447
4.25	793.939	110.523	138.447
4.25333	793.939	110.508	138.417
4.25667	793.97	110.523	138.401
4.26	794	110.553	138.447
4.26333	793.97	110.553	138.447
4.26667	793.985	110.584	138.478
4.27	794	110.569	138.524
4.27333	793.954	110.523	138.539
4.27667	793.97	110.477	138.508
4.28	793.985	110.462	138.508
4.28333	793.985	110.477	138.508
4.28667	794	110.492	138.508
4.29	794.015	110.523	138.554
4.29333	794.031	110.538	138.569
4.29667	794.061	110.569	138.6
4.3	794.015	110.584	138.615
4.30333	793.985	110.569	138.569
4.30667	793.97	110.553	138.493
4.31	793.939	110.553	138.478
4.31333	793.924	110.523	138.462
4.31667	793.985	110.492	138.447
4.32	793.985	110.523	138.508
4.32333	794	110.538	138.554
4.32667	794.031	110.553	138.585
4.33	794.015	110.553	138.6
4.33333	794	110.569	138.615
4.33667	794.015	110.569	138.569
4.34	793.985	110.553	138.524
4.34333	793.97	110.538	138.478
4.34667	793.954	110.538	138.417
4.35	793.924	110.523	138.401
4.35333	793.954	110.477	138.478
4.35667	793.985	110.492	138.539
4.36	794	110.508	138.615
4.36333	794.061	110.508	138.676
4.36667	794.061	110.492	138.661
4.37	794.031	110.538	138.585
4.37333	794.076	110.523	138.539
4.37667	794.046	110.538	138.462
4.38	794	110.538	138.432
4.38333	794.046	110.569	138.417
4.38667	794.015	110.569	138.432
4.39	793.954	110.569	138.417
4.39333	793.97	110.538	138.401
4.39667	793.954	110.538	138.371
4.4	793.939	110.492	138.417
4.40333	793.97	110.477	138.401
4.40667	793.954	110.462	138.447
4.41	793.954	110.477	138.462
4.41333	793.985	110.477	138.478
4.41667	793.954	110.492	138.417
4.42	793.954	110.477	138.417
4.42333	793.985	110.492	138.386
4.42667	793.954	110.508	138.386
4.43	793.939	110.508	138.356
4.43333	793.954	110.508	138.386
4.43667	793.924	110.538	138.386
4.44	793.939	110.569	138.371
4.44333	793.939	110.523	138.386
4.44667	793.954	110.492	138.401
4.45	793.954	110.523	138.371
4.45333	793.97	110.492	138.386
4.45667	793.939	110.446	138.386
4.46	793.97	110.462	138.34
4.46333	793.939	110.477	138.325
4.46667	793.939	110.462	138.34
4.47	793.939	110.492	138.295
4.47333	793.924	110.508	138.279
4.47667	793.909	110.538	138.279
4.48	793.924	110.584	138.31
4.48333	793.924	110.584	138.295
4.48667	793.924	110.599	138.356
4.49	793.939	110.614	138.401
4.49333	793.939	110.569	138.401
4.49667	793.97	110.569	138.417
4.5	793.97	110.553	138.401
4.50333	793.954	110.523	138.356
4.50667	794	110.508	138.325
4.51	794	110.523	138.325
4.51333	793.97	110.508	138.325
4.51667	793.985	110.523	138.386
4.52	794.015	110.523	138.401
4.52333	793.985	110.569	138.401
4.52667	794	110.538	138.417
4.53	794	110.553	138.386
4.53333	794.015	110.523	138.356
4.53667	794.031	110.538	138.34
4.54	794.015	110.508	138.371
4.54333	794.031	110.538	138.417
4.54667	794.031	110.508	138.447
4.55	793.985	110.523	138.462
4.55333	793.954	110.492	138.524
4.55667	793.939	110.492	138.539
4.56	793.878	110.508	138.539
4.56333	793.893	110.508	138.569
4.56667	793.878	110.538	138.554
4.57	793.878	110.553	138.462
4.57333	793.893	110.569	138.432
4.57667	793.909	110.538	138.417
4.58	793.909	110.569	138.34
4.58333	793.97	110.553	138.325
4.58667	793.954	110.553	138.371
4.59	793.954	110.523	138.371
4.59333	793.985	110.569	138.34
4.59667	793.939	110.584	138.401
4.6	793.924	110.538	138.401
4.60333	793.954	110.538	138.386
4.60667	793.924	110.538	138.386
4.61	793.909	110.508	138.386
4.61333	793.939	110.446	138.34
4.61667	793.909	110.477	138.417
4.62	793.924	110.477	138.478
4.62333	793.924	110.508	138.493
4.62667	793.924	110.523	138.478
4.63	793.939	110.523	138.493
4.63333	793.924	110.523	138.447
4.63667	793.909	110.508	138.371
4.64	793.939	110.508	138.356
4.64333	793.909	110.508	138.371
4.64667	793.878	110.538	138.356
4.65	793.924	110.553	138.325
4.65333	793.878	110.569	138.34
4.65667	793.878	110.523	138.34
4.66	793.909	110.523	138.371
4.66333	793.893	110.523	138.401
4.66667	793.893	110.508	138.447
4.67	793.909	110.508	138.493
4.67333	793.909	110.553	138.493
4.67667	793.909	110.553	138.462
4.68	793.939	110.553	138.417
4.68333	793.893	110.553	138.386
4.68667	793.939	110.538	138.34
4.69	793.924	110.523	138.325
4.69333	793.924	110.538	138.356
4.69667	793.939	110.538	138.371
4.7	793.939	110.553	138.371
4.70333	793.878	110.553	138.432
4.70667	793.878	110.538	138.447
4.71	793.847	110.508	138.478
4.71333	793.832	110.492	138.524
4.71667	793.847	110.492	138.539
4.72	793.863	110.492	138.508
4.72333	793.863	110.523	138.524
4.72667	793.909	110.538	138.478
4.73	793.863	110.553	138.462
4.73333	793.863	110.553	138.447
4.73667	793.878	110.584	138.462
4.74	793.863	110.569	138.462
4.74333	793.832	110.553	138.478
4.74667	793.847	110.553	138.478
4.75	793.832	110.553	138.493
4.75333	793.817	110.523	138.462
4.75667	793.847	110.492	138.462
4.76	793.863	110.492	138.462
4.76333	793.909	110.492	138.493
4.76667	793.924	110.492	138.493
4.77	793.909	110.538	138.569
4.77333	793.924	110.553	138.615
4.77667	793.909	110.553	138.615
4.78	793.893	110.553	138.569
4.78333	793.939	110.553	138.569
4.78667	793.939	110.508	138.493
4.79	793.893	110.523	138.447
4.79333	793.909	110.538	138.478
4.79667	793.878	110.538	138.493
4.8	793.847	110.523	138.493
4.80333	793.863	110.538	138.569
4.80667	793.863	110.523	138.646
4.81	793.847	110.492	138.676
4.81333	793.878	110.477	138.676
4.81667	793.863	110.477	138.661
4.82	793.878	110.446	138.585
4.82333	793.909	110.431	138.554
4.82667	793.893	110.477	138.493
4.83	793.893	110.446	138.539
4.83333	793.893	110.431	138.554
4.83667	793.863	110.446	138.585
4.84	793.847	110.462	138.524
4.84333	793.878	110.431	138.539
4.84667	793.847	110.462	138.493
4.85	793.878	110.492	138.493
4.85333	793.863	110.477	138.493
4.85667	793.878	110.523	138.508
4.86	793.878	110.553	138.493
4.86333	793.893	110.553	138.493
4.86667	793.832	110.523	138.508
4.87	793.878	110.553	138.493
4.87333	793.847	110.508	138.493
4.87667	793.817	110.477	138.478
4.88	793.847	110.477	138.447
4.88333	793.847	110.523	138.432
4.88667	793.847	110.523	138.417
4.89	793.878	110.538	138.447
4.89333	793.893	110.523	138.462
4.89667	793.863	110.538	138.478
4.9	793.909	110.508	138.493
4.90333	793.878	110.508	138.508
4.90667	793.847	110.508	138.493
4.91	793.847	110.538	138.524
4.91333	793.817	110.523	138.524
4.91667	793.802	110.523	138.508
4.92	793.847	110.538	138.478
4.92333	793.847	110.538	138.462
4.92667	793.847	110.508	138.432
4.93	793.863	110.538	138.493
4.93333	793.863	110.538	138.539
4.93667	793.847	110.538	138.585
4.94	793.847	110.538	138.569
4.94333	793.832	110.599	138.569
4.94667	793.863	110.569	138.493
4.95	793.847	110.584	138.432
4.95333	793.817	110.599	138.386
4.95667	793.847	110.614	138.386
4.96	793.832	110.569	138.356
4.96333	793.817	110.599	138.356
4.96667	793.817	110.599	138.356
4.97	793.817	110.569	138.34
4.97333	793.802	110.538	138.356
4.97667	793.847	110.553	138.386
4.98	793.817	110.523	138.462
4.98333	793.817	110.523	138.478
4.98667	793.847	110.523	138.524
4.99	793.847	110.523	138.508
4.99333	793.832	110.538	138.493
4.99667	793.847	110.569	138.462
5	793.832	110.538	138.432
5.00333	793.817	110.538	138.447
5.00667	793.832	110.569	138.478
5.01	793.817	110.569	138.478
5.01333	793.832	110.569	138.478
5.01667	793.832	110.584	138.478
5.02	793.832	110.599	138.462
5.02333	793.832	110.584	138.417
5.02667	793.832	110.569	138.432
5.03	793.817	110.553	138.417
5.03333	793.847	110.569	138.447
5.03667	793.847	110.538	138.432
5.04	793.832	110.523	138.462
5.04333	793.847	110.508	138.462
5.04667	793.863	110.508	138.432
5.05	793.878	110.477	138.447
5.05333	793.863	110.508	138.432
5.05667	793.863	110.508	138.417
5.06	793.878	110.508	138.417
5.06333	793.878	110.508	138.417
5.06667	793.863	110.523	138.371
5.07	793.893	110.508	138.371
5.07333	793.893	110.538	138.386
5.07667	793.878	110.523	138.356
5.08	793.893	110.508	138.371
5.08333	793.863	110.508	138.386
5.08667	793.863	110.523	138.356
5.09	793.893	110.508	138.295
5.09333	793.893	110.538	138.295
5.09667	793.863	110.569	138.279
5.1	793.909	110.569	138.234
5.10333	793.878	110.538	138.264
5.10667	793.832	110.553	138.295
5.11	793.832	110.538	138.295
5.11333	793.832	110.492	138.295
5.11667	793.817	110.508	138.325
5.12	793.832	110.523	138.31
5.12333	793.817	110.508	138.31
5.12667	793.817	110.523	138.295
5.13	793.832	110.538	138.279
5.13333	793.817	110.553	138.264
5.13667	793.832	110.553	138.264
5.14	793.863	110.553	138.249
5.14333	793.847	110.538	138.249
5.14667	793.847	110.538	138.264
5.15	793.847	110.523	138.279
5.15333	793.802	110.523	138.264
5.15667	793.802	110.508	138.279
5.16	793.817	110.508	138.264
5.16333	793.802	110.538	138.264
5.16667	793.832	110.523	138.249
5.17	793.832	110.492	138.279
5.17333	793.832	110.523	138.264
5.17667	793.802	110.538	138.295
5.18	793.786	110.553	138.31
5.18333	793.771	110.569	138.34
5.18667	793.802	110.584	138.325
5.19	793.771	110.569	138.325
5.19333	793.817	110.584	138.386
5.19667	793.847	110.553	138.386
5.2	793.863	110.523	138.401
5.20333	793.878	110.553	138.462
5.20667	793.893	110.584	138.508
5.21	793.863	110.569	138.447
5.21333	793.878	110.569	138.432
5.21667	793.863	110.584	138.417
5.22	793.847	110.553	138.356
5.22333	793.878	110.523	138.325
5.22667	793.863	110.508	138.371
5.23	793.863	110.492	138.401
5.23333	793.878	110.492	138.371
5.23667	793.847	110.492	138.417
5.24	793.832	110.462	138.447
5.24333	793.863	110.492	138.432
5.24667	793.817	110.508	138.447
5.25	793.771	110.553	138.478
5.25333	793.786	110.523	138.462
5.25667	793.756	110.553	138.462
5.26	793.756	110.538	138.478
5.26333	793.771	110.553	138.462
5.26667	793.771	110.523	138.493
5.27	793.786	110.538	138.524
5.27333	793.817	110.523	138.524
5.27667	793.786	110.553	138.493
5.28	793.832	110.508	138.478
5.28333	793.847	110.523	138.432
5.28667	793.817	110.523	138.401
5.29	793.786	110.538	138.371
5.29333	793.802	110.477	138.417
5.29667	793.771	110.492	138.417
5.3	793.802	110.492	138.432
5.30333	793.832	110.538	138.447
5.30667	793.863	110.538	138.478
5.31	793.878	110.553	138.462
5.31333	793.878	110.569	138.493
5.31667	793.847	110.553	138.493
5.32	793.847	110.538	138.462
5.32333	793.817	110.538	138.432
5.32667	793.817	110.553	138.417
5.33	793.802	110.538	138.401
5.33333	793.786	110.538	138.417
5.33667	793.786	110.553	138.447
5.34	793.802	110.553	138.478
5.34333	793.817	110.553	138.478
5.34667	793.832	110.538	138.462
5.35	793.863	110.553	138.478
5.35333	793.847	110.523	138.478
5.35667	793.878	110.508	138.493
5.36	793.847	110.508	138.493
5.36333	793.863	110.523	138.478
5.36667	793.863	110.508	138.478
5.37	793.847	110.523	138.478
5.37333	793.847	110.553	138.478
5.37667	793.863	110.569	138.478
5.38	793.832	110.553	138.508
5.38333	793.847	110.553	138.524
5.38667	793.863	110.569	138.539
5.39	793.832	110.553	138.554
5.39333	793.847	110.553	138.585
5.39667	793.817	110.599	138.585
5.4	793.802	110.599	138.585
5.40333	793.832	110.614	138.569
5.40667	793.832	110.63	138.539
5.41	793.802	110.584	138.508
5.41333	793.847	110.599	138.478
5.41667	793.817	110.599	138.447
5.42	793.786	110.569	138.432
5.42333	793.817	110.553	138.417
5.42667	793.817	110.569	138.417
5.43	793.802	110.538	138.447
5.43333	793.832	110.538	138.462
5.43667	793.847	110.538	138.493
5.44	793.832	110.492	138.508
5.44333	793.847	110.508	138.508
5.44667	793.832	110.508	138.524
5.45	793.847	110.492	138.539
5.45333	793.817	110.492	138.493
5.45667	793.802	110.538	138.462
5.46	793.817	110.538	138.462
5.46333	793.832	110.523	138.447
5.46667	793.802	110.538	138.417
5.47	793.832	110.523	138.447
5.47333	793.832	110.523	138.447
5.47667	793.832	110.553	138.432
5.48	793.817	110.599	138.417
5.48333	793.832	110.599	138.417
5.48667	793.817	110.599	138.386
5.49	793.847	110.569	138.401
5.49333	793.817	110.538	138.417
5.49667	793.863	110.492	138.447
5.5	793.847	110.492	138.432
5.50333	793.847	110.523	138.493
5.50667	793.863	110.553	138.493
5.51	793.847	110.538	138.508
5.51333	793.817	110.538	138.478
5.51667	793.863	110.523	138.493
5.52	793.847	110.492	138.432
5.52333	793.786	110.508	138.417
5.52667	793.802	110.508	138.401
5.53	793.786	110.538	138.417
5.53333	793.756	110.553	138.417
5.53667	793.786	110.584	138.432
5.54	793.802	110.553	138.462
5.54333	793.832	110.569	138.432
5.54667	793.847	110.538	138.417
5.55	793.832	110.538	138.401
5.55333	793.832	110.523	138.417
5.55667	793.847	110.538	138.401
5.56	793.817	110.523	138.447
5.56333	793.832	110.553	138.462
5.56667	793.832	110.538	138.508
5.57	793.832	110.553	138.539
5.57333	793.847	110.523	138.524
5.57667	793.832	110.538	138.508
5.58	793.802	110.492	138.508
5.58333	793.832	110.553	138.478
5.58667	793.817	110.553	138.432
5.59	793.802	110.569	138.478
5.59333	793.832	110.584	138.478
5.59667	793.847	110.614	138.493
5.6	793.832	110.538	138.478
5.60333	793.847	110.523	138.508
5.60667	793.832	110.523	138.462
5.61	793.832	110.492	138.462
5.61333	793.817	110.492	138.462
5.61667	793.817	110.523	138.493
5.62	793.832	110.508	138.524
5.62333	793.817	110.523	138.585
5.62667	793.802	110.523	138.585
5.63	793.832	110.538	138.569
5.63333	793.802	110.523	138.569
5.63667	793.771	110.553	138.539
5.64	793.786	110.584	138.524
5.64333	793.771	110.569	138.524
5.64667	793.756	110.538	138.508
5.65	793.802	110.523	138.462
5.65333	793.802	110.508	138.447
5.65667	793.817	110.462	138.401
5.66	793.863	110.462	138.386
5.66333	793.878	110.477	138.401
5.66667	793.847	110.523	138.432
5.67	793.863	110.523	138.417
5.67333	793.847	110.508	138.432
5.67667	793.832	110.569	138.417
5.68	793.847	110.569	138.401
5.68333	793.847	110.569	138.401
5.68667	793.878	110.553	138.432
5.69	793.863	110.569	138.447
5.69333	793.847	110.538	138.462
5.69667	793.863	110.523	138.478
5.7	793.863	110.508	138.447
5.70333	793.817	110.508	138.401
5.70667	793.847	110.523	138.371
5.71	793.832	110.523	138.371
5.71333	793.802	110.538	138.356
5.71667	793.786	110.569	138.371
5.72	793.786	110.569	138.371
5.72333	793.786	110.553	138.371
5.72667	793.802	110.569	138.401
5.73	793.802	110.553	138.401
5.73333	793.847	110.523	138.417
5.73667	793.847	110.523	138.417
5.74	793.817	110.538	138.432
5.74333	793.832	110.508	138.401
5.74667	793.817	110.523	138.386
5.75	793.802	110.538	138.371
5.75333	793.817	110.523	138.371
5.75667	793.832	110.508	138.371
5.76	793.817	110.523	138.401
5.76333	793.863	110.538	138.417
5.76667	793.847	110.508	138.447
5.77	793.863	110.508	138.462
5.77333	793.878	110.523	138.478
5.77667	793.893	110.508	138.478
5.78	793.893	110.462	138.478
5.78333	793.909	110.462	138.462
5.78667	793.893	110.477	138.493
5.79	793.924	110.508	138.508
5.79333	793.909	110.523	138.493
5.79667	793.893	110.553	138.524
5.8	793.878	110.553	138.524
5.80333	793.878	110.584	138.508
5.80667	793.847	110.553	138.462
5.81	793.878	110.569	138.462
5.81333	793.847	110.553	138.432
5.81667	793.878	110.569	138.432
5.82	793.878	110.538	138.432
5.82333	793.878	110.553	138.462
5.82667	793.878	110.508	138.462
5.83	793.878	110.538	138.447
5.83333	793.863	110.553	138.478
5.83667	793.878	110.584	138.478
5.84	793.863	110.538	138.493
5.84333	793.847	110.584	138.493
5.84667	793.863	110.569	138.539
5.85	793.847	110.569	138.478
5.85333	793.847	110.553	138.478
5.85667	793.847	110.614	138.462
5.86	793.863	110.599	138.462
5.86333	793.909	110.599	138.447
5.86667	793.909	110.584	138.493
5.87	793.893	110.599	138.524
5.87333	793.939	110.569	138.493
5.87667	793.924	110.569	138.493
5.88	793.909	110.584	138.493
5.88333	793.939	110.584	138.478
5.88667	793.924	110.584	138.462
5.89	793.893	110.599	138.508
5.89333	793.909	110.614	138.493
5.89667	793.847	110.599	138.478
5.9	793.832	110.584	138.508
5.90333	793.847	110.584	138.478
5.90667	793.817	110.584	138.447
5.91	793.817	110.584	138.447
5.91333	793.847	110.63	138.417
5.91667	793.832	110.645	138.371
5.92	793.863	110.614	138.371
5.92333	793.893	110.614	138.371
5.92667	793.863	110.599	138.371
5.93	793.893	110.538	138.417
5.93333	793.909	110.523	138.417
5.93667	793.863	110.538	138.401
5.94	793.893	110.508	138.417
5.94333	793.893	110.477	138.432
5.94667	793.863	110.508	138.401
5.95	793.878	110.538	138.386
5.95333	793.878	110.523	138.386
5.95667	793.847	110.523	138.371
5.96	793.893	110.553	138.417
5.96333	793.893	110.538	138.447
5.96667	793.878	110.538	138.478
5.97	793.909	110.538	138.493
5.97333	793.893	110.553	138.508
5.97667	793.909	110.553	138.417
5.98	793.909	110.569	138.401
5.98333	793.909	110.553	138.371
5.98667	793.909	110.569	138.371
5.99	793.924	110.553	138.34
5.99333	793.893	110.538	138.371
5.99667	793.924	110.538	138.356
6	793.939	110.538	138.325
6.00333	793.924	110.523	138.31
6.00667	793.939	110.538	138.34
6.01	793.924	110.553	138.371
6.01333	793.893	110.538	138.401
6.01667	793.878	110.553	138.462
6.02	793.847	110.569	138.462
6.02333	793.863	110.553	138.447
6.02667	793.863	110.584	138.386
6.03	793.863	110.599	138.34
6.03333	793.878	110.584	138.264
6.03667	793.909	110.599	138.249
6.04	793.893	110.614	138.218
6.04333	793.924	110.569	138.218
6.04667	793.909	110.538	138.249
6.05	793.909	110.538	138.325
6.05333	793.909	110.508	138.371
6.05667	793.893	110.523	138.417
6.06	793.878	110.553	138.417
6.06333	793.893	110.553	138.417
6.06667	793.893	110.538	138.401
6.07	793.924	110.553	138.401
6.07333	793.909	110.538	138.386
6.07667	793.893	110.523	138.432
6.08	793.909	110.538	138.417
6.08333	793.893	110.569	138.386
6.08667	793.878	110.584	138.401
6.09	793.893	110.569	138.386
6.09333	793.878	110.569	138.386
6.09667	793.878	110.584	138.432
6.1	793.878	110.553	138.508
6.10333	793.863	110.523	138.478
6.10667	793.893	110.553	138.508
6.11	793.909	110.569	138.508
6.11333	793.893	110.538	138.478
6.11667	793.909	110.523	138.417
6.12	793.893	110.538	138.462
6.12333	793.863	110.538	138.462
6.12667	793.878	110.508	138.447
6.13	793.878	110.538	138.462
6.13333	793.878	110.553	138.478
6.13667	793.909	110.538	138.462
6.14	793.924	110.538	138.493
6.14333	793.939	110.553	138.524
6.14667	793.954	110.553	138.554
6.15	793.939	110.584	138.6
6.15333	793.954	110.599	138.585
6.15667	793.954	110.599	138.585
6.16	793.924	110.599	138.6
6.16333	793.954	110.584	138.585
6.16667	793.97	110.569	138.615
6.17	793.939	110.584	138.646
6.17333	793.954	110.538	138.63
6.17667	793.939	110.538	138.585
6.18	793.878	110.538	138.6
6.18333	793.893	110.538	138.539
6.18667	793.893	110.538	138.524
6.19	793.893	110.569	138.554
6.19333	793.909	110.538	138.6
6.19667	793.909	110.523	138.615
6.2	793.893	110.523	138.707
6.20333	793.893	110.508	138.768
6.20667	793.863	110.523	138.768
6.21	793.909	110.553	138.783
6.21333	793.909	110.553	138.768
6.21667	793.924	110.569	138.691
6.22	793.939	110.569	138.615
6.22333	793.924	110.584	138.585
6.22667	793.893	110.599	138.585
6.23	793.939	110.599	138.585
6.23333	793.893	110.584	138.554
6.23667	793.893	110.599	138.569
6.24	793.924	110.538	138.569
6.24333	793.909	110.523	138.524
6.24667	793.909	110.553	138.478
6.25	793.939	110.553	138.493
6.25333	793.939	110.553	138.478
6.25667	793.939	110.584	138.508
6.26	793.954	110.569	138.539
6.26333	793.909	110.569	138.585
6.26667	793.924	110.569	138.6
6.27	793.909	110.553	138.615
6.27333	793.893	110.538	138.6
6.27667	793.909	110.553	138.585
6.28	793.924	110.553	138.554
6.28333	793.909	110.538	138.554
6.28667	793.924	110.538	138.569
6.29	793.924	110.569	138.554
6.29333	793.924	110.569	138.569
6.29667	793.939	110.569	138.569
6.3	793.924	110.569	138.585
6.30333	793.924	110.553	138.569
6.30667	793.954	110.523	138.554
6.31	793.924	110.508	138.554
6.31333	793.924	110.477	138.569
6.31667	793.924	110.492	138.554
6.32	793.893	110.508	138.554
6.32333	793.893	110.553	138.554
6.32667	793.893	110.584	138.554
6.33	793.878	110.614	138.539
6.33333	793.924	110.584	138.508
6.33667	793.939	110.584	138.508
6.34	793.909	110.569	138.508
6.34333	793.939	110.584	138.478
6.34667	793.924	110.569	138.462
6.35	793.909	110.569	138.462
6.35333	793.939	110.538	138.447
6.35667	793.954	110.523	138.447
6.36	793.97	110.477	138.432
6.36333	794	110.492	138.432
6.36667	793.985	110.538	138.432
6.37	793.97	110.584	138.417
6.37333	793.97	110.584	138.432
6.37667	793.909	110.584	138.447
6.38	793.924	110.599	138.462
6.38333	793.893	110.599	138.462
6.38667	793.893	110.553	138.493
6.39	793.893	110.553	138.478
6.39333	793.893	110.569	138.462
6.39667	793.893	110.553	138.462
6.4	793.909	110.569	138.462
6.40333	793.893	110.599	138.462
6.40667	793.924	110.599	138.447
6.41	793.939	110.614	138.462
6.41333	793.909	110.599	138.462
6.41667	793.954	110.584	138.478
6.42	793.954	110.569	138.447
6.42333	793.909	110.569	138.462
6.42667	793.954	110.538	138.478
6.43	793.954	110.538	138.508
6.43333	793.924	110.523	138.524
6.43667	793.954	110.569	138.554
6.44	793.985	110.584	138.539
6.44333	793.97	110.584	138.539
6.44667	793.985	110.569	138.508
6.45	793.97	110.569	138.508
6.45333	793.97	110.538	138.508
6.45667	793.909	110.508	138.508
6.46	793.893	110.538	138.493
6.46333	793.893	110.584	138.508
6.46667	793.893	110.569	138.524
6.47	793.878	110.584	138.539
6.47333	793.909	110.584	138.569
6.47667	793.909	110.584	138.569
6.48	793.909	110.538	138.585
6.48333	793.924	110.538	138.569
6.48667	793.939	110.523	138.569
6.49	793.985	110.538	138.569
6.49333	793.97	110.538	138.569
6.49667	793.97	110.553	138.554
6.5	793.97	110.569	138.569
6.50333	793.924	110.584	138.554
6.50667	793.909	110.569	138.554
6.51	793.924	110.523	138.569
6.51333	793.909	110.508	138.585
6.51667	793.909	110.523	138.569
6.52	793.939	110.492	138.569
6.52333	793.924	110.508	138.569
6.52667	793.97	110.538	138.554
6.53	793.985	110.553	138.524
6.53333	794	110.508	138.539
6.53667	794	110.508	138.569
6.54	793.97	110.477	138.6
6.54333	793.939	110.462	138.63
6.54667	793.954	110.446	138.661
6.55	793.924	110.477	138.646
6.55333	793.924	110.492	138.6
6.55667	793.939	110.523	138.585
6.56	793.909	110.553	138.569
6.56333	793.893	110.584	138.554
6.56667	793.878	110.569	138.569
6.57	793.847	110.599	138.6
6.57333	793.878	110.599	138.585
6.57667	793.863	110.614	138.585
6.58	793.832	110.584	138.585
6.58333	793.878	110.614	138.585
6.58667	793.863	110.584	138.554
6.59	793.847	110.584	138.539
6.59333	793.909	110.553	138.539
6.59667	793.954	110.584	138.569
6.6	793.954	110.553	138.585
6.60333	794	110.553	138.615
6.60667	794	110.553	138.63
6.61	794.015	110.569	138.63
6.61333	793.985	110.569	138.6
6.61667	793.939	110.584	138.569
6.62	793.939	110.599	138.539
6.62333	793.924	110.614	138.524
6.62667	793.878	110.599	138.478
6.63	793.893	110.569	138.462
6.63333	793.909	110.553	138.462
6.63667	793.909	110.553	138.447
6.64	793.924	110.553	138.478
6.64333	793.924	110.523	138.539
6.64667	793.924	110.553	138.524
6.65	793.924	110.599	138.524
6.65333	793.924	110.599	138.554
6.65667	793.924	110.614	138.539
6.66	793.924	110.645	138.524
[truncated: 13,001 more rows]

## Sheet: GPC_G3-PZLL9
Retention time (min)	RI (mV)	Right angle LS (mV)	Viscometer (mV)
0	786.233	103.122	-50.172
0.00333	786.233	103.153	-50.188
0.00667	786.157	103.153	-50.188
0.01	786.233	103.168	-50.249
0.01333	786.218	103.183	-50.264
0.01667	786.218	103.198	-50.279
0.02	786.248	103.153	-50.279
0.02333	786.294	103.183	-50.279
0.02667	786.294	103.153	-50.249
0.03	786.325	103.153	-50.233
0.03333	786.355	103.153	-50.249
0.03667	786.34	103.153	-50.233
0.04	786.34	103.107	-50.233
0.04333	786.355	103.153	-50.249
0.04667	786.325	103.183	-50.249
0.05	786.309	103.153	-50.233
0.05333	786.325	103.168	-50.233
0.05667	786.325	103.183	-50.203
0.06	786.294	103.153	-50.203
0.06333	786.325	103.122	-50.203
0.06667	786.325	103.153	-50.203
0.07	786.325	103.153	-50.188
0.07333	786.325	103.137	-50.203
0.07667	786.34	103.153	-50.188
0.08	786.309	103.153	-50.188
0.08333	786.309	103.122	-50.203
0.08667	786.325	103.153	-50.218
0.09	786.309	103.137	-50.203
0.09333	786.34	103.122	-50.233
0.09667	786.355	103.153	-50.279
0.1	786.325	103.153	-50.264
0.10333	786.279	103.183	-50.249
0.10667	786.264	103.244	-50.279
0.11	786.248	103.229	-50.264
0.11333	786.203	103.168	-50.279
0.11667	786.187	103.214	-50.295
0.12	786.157	103.183	-50.295
0.12333	786.157	103.137	-50.279
0.12667	786.111	103.137	-50.295
0.13	786.111	103.137	-50.264
0.13333	786.142	103.137	-50.264
0.13667	786.157	103.122	-50.264
0.14	786.142	103.122	-50.279
0.14333	786.142	103.153	-50.264
0.14667	786.157	103.153	-50.264
0.15	786.142	103.107	-50.31
0.15333	786.157	103.076	-50.31
0.15667	786.172	103.122	-50.325
0.16	786.203	103.061	-50.325
0.16333	786.203	103.076	-50.34
0.16667	786.248	103.076	-50.34
0.17	786.264	103.122	-50.34
0.17333	786.294	103.107	-50.31
0.17667	786.309	103.122	-50.295
0.18	786.34	103.183	-50.264
0.18333	786.325	103.183	-50.233
0.18667	786.34	103.168	-50.249
0.19	786.294	103.153	-50.218
0.19333	786.294	103.198	-50.233
0.19667	786.309	103.137	-50.233
0.2	786.325	103.122	-50.264
0.20333	786.309	103.153	-50.295
0.20667	786.34	103.107	-50.31
0.21	786.34	103.076	-50.31
0.21333	786.279	103.076	-50.356
0.21667	786.233	103.092	-50.356
0.22	786.187	103.076	-50.356
0.22333	786.126	103.137	-50.34
0.22667	786.096	103.137	-50.34
0.23	786.096	103.183	-50.325
0.23333	786.096	103.198	-50.295
0.23667	786.096	103.183	-50.279
0.24	786.111	103.183	-50.325
0.24333	786.111	103.183	-50.31
0.24667	786.142	103.153	-50.279
0.25	786.172	103.183	-50.295
0.25333	786.233	103.214	-50.31
0.25667	786.294	103.198	-50.295
0.26	786.309	103.183	-50.295
0.26333	786.325	103.229	-50.295
0.26667	786.355	103.183	-50.295
0.27	786.325	103.137	-50.264
0.27333	786.325	103.107	-50.279
0.27667	786.355	103.137	-50.264
0.28	786.355	103.137	-50.264
0.28333	786.34	103.137	-50.264
0.28667	786.34	103.137	-50.295
0.29	786.325	103.137	-50.295
0.29333	786.309	103.153	-50.325
0.29667	786.309	103.137	-50.31
0.3	786.264	103.137	-50.279
0.30333	786.233	103.168	-50.233
0.30667	786.203	103.183	-50.249
0.31	786.187	103.137	-50.264
0.31333	786.126	103.092	-50.264
0.31667	786.111	103.092	-50.264
0.32	786.126	103.092	-50.295
0.32333	786.126	103.137	-50.295
0.32667	786.096	103.168	-50.31
0.33	786.142	103.183	-50.325
0.33333	786.142	103.168	-50.34
0.33667	786.157	103.107	-50.356
0.34	786.187	103.107	-50.31
0.34333	786.218	103.092	-50.295
0.34667	786.248	103.076	-50.295
0.35	786.294	103.092	-50.249
0.35333	786.34	103.122	-50.218
0.35667	786.325	103.122	-50.233
0.36	786.325	103.168	-50.218
0.36333	786.34	103.198	-50.233
0.36667	786.355	103.198	-50.264
0.37	786.309	103.229	-50.249
0.37333	786.325	103.229	-50.249
0.37667	786.355	103.214	-50.249
0.38	786.294	103.214	-50.249
0.38333	786.294	103.244	-50.218
0.38667	786.279	103.214	-50.233
0.39	786.264	103.153	-50.218
0.39333	786.218	103.092	-50.233
0.39667	786.218	103.092	-50.264
0.4	786.172	103.046	-50.31
0.40333	786.172	103.03	-50.279
0.40667	786.157	103.015	-50.31
0.41	786.172	103.061	-50.295
0.41333	786.172	103.03	-50.249
0.41667	786.172	103.076	-50.249
0.42	786.172	103.092	-50.264
0.42333	786.187	103.153	-50.233
0.42667	786.203	103.168	-50.218
0.43	786.218	103.168	-50.233
0.43333	786.248	103.168	-50.264
0.43667	786.279	103.198	-50.264
0.44	786.34	103.183	-50.249
0.44333	786.34	103.153	-50.249
0.44667	786.401	103.198	-50.233
0.45	786.401	103.198	-50.203
0.45333	786.416	103.183	-50.218
0.45667	786.386	103.214	-50.249
0.46	786.37	103.198	-50.264
0.46333	786.34	103.153	-50.279
0.46667	786.34	103.122	-50.295
0.47	786.34	103.122	-50.31
0.47333	786.325	103.076	-50.295
0.47667	786.325	103.076	-50.279
0.48	786.264	103.061	-50.264
0.48333	786.233	103.107	-50.233
0.48667	786.172	103.092	-50.233
0.49	786.126	103.107	-50.203
0.49333	786.111	103.153	-50.188
0.49667	786.111	103.214	-50.188
0.5	786.126	103.153	-50.233
0.50333	786.142	103.153	-50.218
0.50667	786.172	103.153	-50.279
0.51	786.187	103.168	-50.295
0.51333	786.233	103.122	-50.325
0.51667	786.233	103.214	-50.31
0.52	786.264	103.229	-50.325
0.52333	786.279	103.229	-50.356
0.52667	786.294	103.183	-50.356
0.53	786.294	103.214	-50.371
0.53333	786.309	103.168	-50.386
0.53667	786.309	103.198	-50.386
0.54	786.309	103.198	-50.34
0.54333	786.309	103.198	-50.34
0.54667	786.325	103.214	-50.279
0.55	786.325	103.183	-50.249
0.55333	786.294	103.168	-50.264
0.55667	786.264	103.137	-50.295
0.56	786.233	103.137	-50.34
0.56333	786.187	103.092	-50.386
0.56667	786.172	103.122	-50.401
0.57	786.142	103.107	-50.401
0.57333	786.142	103.168	-50.401
0.57667	786.142	103.229	-50.401
0.58	786.111	103.259	-50.386
0.58333	786.065	103.214	-50.386
0.58667	786.126	103.229	-50.356
0.59	786.126	103.244	-50.34
0.59333	786.126	103.153	-50.325
0.59667	786.187	103.168	-50.325
0.6	786.264	103.168	-50.31
0.60333	786.264	103.183	-50.325
0.60667	786.294	103.122	-50.34
0.61	786.34	103.137	-50.325
0.61333	786.325	103.092	-50.31
0.61667	786.309	103.122	-50.325
0.62	786.309	103.092	-50.325
0.62333	786.279	103.122	-50.31
0.62667	786.279	103.137	-50.325
0.63	786.279	103.153	-50.371
0.63333	786.279	103.137	-50.34
0.63667	786.233	103.153	-50.325
0.64	786.248	103.153	-50.295
0.64333	786.203	103.198	-50.279
0.64667	786.187	103.198	-50.264
0.65	786.157	103.198	-50.264
0.65333	786.157	103.153	-50.233
0.65667	786.126	103.107	-50.249
0.66	786.111	103.046	-50.249
0.66333	786.126	103.061	-50.233
0.66667	786.157	103.046	-50.249
0.67	786.203	103.092	-50.279
0.67333	786.248	103.107	-50.295
0.67667	786.325	103.153	-50.325
0.68	786.355	103.137	-50.325
0.68333	786.355	103.168	-50.356
0.68667	786.355	103.122	-50.356
0.69	786.355	103.153	-50.356
0.69333	786.325	103.153	-50.34
0.69667	786.309	103.153	-50.325
0.7	786.294	103.183	-50.325
0.70333	786.279	103.198	-50.34
0.70667	786.279	103.198	-50.325
0.71	786.233	103.183	-50.325
0.71333	786.203	103.168	-50.356
0.71667	786.187	103.168	-50.325
0.72	786.172	103.214	-50.295
0.72333	786.126	103.229	-50.295
0.72667	786.126	103.198	-50.264
0.73	786.111	103.198	-50.279
0.73333	786.111	103.214	-50.325
0.73667	786.126	103.183	-50.356
0.74	786.157	103.183	-50.371
0.74333	786.203	103.214	-50.386
0.74667	786.233	103.259	-50.34
0.75	786.264	103.168	-50.34
0.75333	786.248	103.198	-50.356
0.75667	786.279	103.168	-50.356
0.76	786.264	103.183	-50.371
0.76333	786.279	103.137	-50.386
0.76667	786.264	103.168	-50.34
0.77	786.294	103.153	-50.325
0.77333	786.279	103.137	-50.31
0.77667	786.294	103.107	-50.279
0.78	786.294	103.076	-50.295
0.78333	786.294	103.137	-50.31
0.78667	786.279	103.122	-50.31
0.79	786.264	103.137	-50.295
0.79333	786.248	103.122	-50.31
0.79667	786.203	103.183	-50.295
0.8	786.172	103.122	-50.279
0.80333	786.142	103.107	-50.264
0.80667	786.126	103.092	-50.31
0.81	786.096	103.153	-50.279
0.81333	786.096	103.168	-50.249
0.81667	786.126	103.214	-50.249
0.82	786.142	103.244	-50.233
0.82333	786.157	103.244	-50.233
0.82667	786.187	103.214	-50.264
0.83	786.218	103.198	-50.264
0.83333	786.248	103.168	-50.249
0.83667	786.264	103.137	-50.233
0.84	786.309	103.153	-50.233
0.84333	786.34	103.198	-50.233
0.84667	786.355	103.198	-50.249
0.85	786.34	103.214	-50.264
0.85333	786.34	103.198	-50.31
0.85667	786.309	103.183	-50.279
0.86	786.294	103.122	-50.325
0.86333	786.294	103.122	-50.31
0.86667	786.279	103.061	-50.325
0.87	786.279	103.092	-50.325
0.87333	786.248	103.122	-50.356
0.87667	786.203	103.122	-50.325
0.88	786.157	103.092	-50.34
0.88333	786.142	103.168	-50.264
0.88667	786.126	103.214	-50.264
0.89	786.111	103.244	-50.264
0.89333	786.126	103.229	-50.233
0.89667	786.172	103.259	-50.249
0.9	786.172	103.198	-50.31
0.90333	786.203	103.137	-50.264
0.90667	786.248	103.107	-50.249
0.91	786.264	103.122	-50.249
0.91333	786.294	103.076	-50.233
0.91667	786.34	103.107	-50.218
0.92	786.34	103.092	-50.233
0.92333	786.325	103.092	-50.218
0.92667	786.34	103.107	-50.249
0.93	786.325	103.137	-50.264
0.93333	786.294	103.122	-50.279
0.93667	786.294	103.183	-50.264
0.94	786.325	103.137	-50.279
0.94333	786.309	103.122	-50.279
0.94667	786.264	103.137	-50.264
0.95	786.233	103.168	-50.249
0.95333	786.187	103.137	-50.233
0.95667	786.126	103.198	-50.249
0.96	786.111	103.214	-50.249
0.96333	786.111	103.214	-50.249
0.96667	786.142	103.153	-50.279
0.97	786.187	103.168	-50.31
0.97333	786.203	103.107	-50.264
0.97667	786.233	103.107	-50.249
0.98	786.264	103.107	-50.31
0.98333	786.294	103.168	-50.325
0.98667	786.309	103.107	-50.34
0.99	786.355	103.137	-50.356
0.99333	786.355	103.107	-50.356
0.99667	786.34	103.061	-50.295
1	786.325	103.03	-50.249
1.00333	786.309	103.046	-50.295
1.00667	786.309	103.015	-50.295
1.01	786.309	103.046	-50.279
1.01333	786.34	103.092	-50.295
1.01667	786.325	103.061	-50.325
1.02	786.294	103.061	-50.279
1.02333	786.264	103.076	-50.249
1.02667	786.248	103.107	-50.218
1.03	786.218	103.137	-50.203
1.03333	786.218	103.183	-50.203
1.03667	786.203	103.214	-50.233
1.04	786.187	103.198	-50.249
1.04333	786.157	103.168	-50.295
1.04667	786.126	103.092	-50.295
1.05	786.096	103.107	-50.295
1.05333	786.111	103.107	-50.264
1.05667	786.126	103.153	-50.264
1.06	786.157	103.137	-50.249
1.06333	786.172	103.183	-50.249
1.06667	786.218	103.137	-50.249
1.07	786.248	103.137	-50.233
1.07333	786.264	103.137	-50.264
1.07667	786.309	103.153	-50.233
1.08	786.355	103.107	-50.218
1.08333	786.37	103.153	-50.203
1.08667	786.37	103.122	-50.218
1.09	786.37	103.153	-50.203
1.09333	786.325	103.137	-50.249
1.09667	786.309	103.153	-50.249
1.1	786.279	103.168	-50.218
1.10333	786.279	103.198	-50.218
1.10667	786.248	103.122	-50.203
1.11	786.203	103.137	-50.188
1.11333	786.172	103.168	-50.172
1.11667	786.157	103.137	-50.157
1.12	786.126	103.137	-50.127
1.12333	786.111	103.198	-50.142
1.12667	786.142	103.183	-50.157
1.13	786.142	103.183	-50.172
1.13333	786.126	103.168	-50.203
1.13667	786.111	103.137	-50.218
1.14	786.126	103.092	-50.203
1.14333	786.142	103.107	-50.203
1.14667	786.142	103.046	-50.203
1.15	786.172	103.061	-50.203
1.15333	786.218	103.092	-50.218
1.15667	786.248	103.076	-50.218
1.16	786.279	103.076	-50.203
1.16333	786.309	103.122	-50.249
1.16667	786.355	103.107	-50.249
1.17	786.37	103.092	-50.233
1.17333	786.355	103.107	-50.249
1.17667	786.355	103.092	-50.264
1.18	786.355	103.107	-50.264
1.18333	786.34	103.107	-50.264
1.18667	786.325	103.092	-50.249
1.19	786.325	103.153	-50.249
1.19333	786.279	103.168	-50.264
1.19667	786.279	103.153	-50.279
1.2	786.233	103.153	-50.295
1.20333	786.218	103.214	-50.325
1.20667	786.203	103.198	-50.325
1.21	786.203	103.229	-50.34
1.21333	786.157	103.259	-50.34
1.21667	786.157	103.29	-50.371
1.22	786.142	103.229	-50.356
1.22333	786.142	103.183	-50.371
1.22667	786.157	103.137	-50.356
1.23	786.187	103.092	-50.34
1.23333	786.187	103.092	-50.325
1.23667	786.203	103.076	-50.34
1.24	786.233	103.076	-50.325
1.24333	786.233	103.107	-50.31
1.24667	786.248	103.076	-50.31
1.25	786.294	103.061	-50.325
1.25333	786.309	103.137	-50.34
1.25667	786.325	103.122	-50.34
1.26	786.34	103.107	-50.356
1.26333	786.34	103.122	-50.356
1.26667	786.34	103.092	-50.356
1.27	786.355	103.046	-50.356
1.27333	786.355	103.092	-50.356
1.27667	786.34	103.076	-50.356
1.28	786.325	103.122	-50.356
1.28333	786.309	103.137	-50.34
1.28667	786.279	103.122	-50.356
1.29	786.248	103.137	-50.31
1.29333	786.218	103.168	-50.279
1.29667	786.248	103.168	-50.264
1.3	786.218	103.168	-50.279
1.30333	786.203	103.229	-50.264
1.30667	786.187	103.198	-50.295
1.31	786.218	103.229	-50.264
1.31333	786.172	103.198	-50.279
1.31667	786.172	103.198	-50.233
1.32	786.203	103.168	-50.203
1.32333	786.233	103.198	-50.203
1.32667	786.248	103.137	-50.188
1.33	786.279	103.168	-50.157
1.33333	786.309	103.137	-50.172
1.33667	786.325	103.153	-50.203
1.34	786.355	103.122	-50.218
1.34333	786.355	103.168	-50.264
1.34667	786.37	103.122	-50.264
1.35	786.386	103.168	-50.295
1.35333	786.386	103.168	-50.279
1.35667	786.355	103.168	-50.279
1.36	786.355	103.168	-50.295
1.36333	786.309	103.214	-50.295
1.36667	786.294	103.244	-50.249
1.37	786.248	103.244	-50.264
1.37333	786.203	103.229	-50.279
1.37667	786.157	103.214	-50.264
1.38	786.172	103.214	-50.233
1.38333	786.157	103.229	-50.218
1.38667	786.172	103.183	-50.218
1.39	786.187	103.229	-50.218
1.39333	786.218	103.198	-50.233
1.39667	786.218	103.198	-50.279
1.4	786.233	103.122	-50.295
1.40333	786.233	103.168	-50.279
1.40667	786.279	103.137	-50.295
1.41	786.279	103.183	-50.325
1.41333	786.294	103.198	-50.325
1.41667	786.294	103.198	-50.34
1.42	786.309	103.168	-50.34
1.42333	786.294	103.153	-50.325
1.42667	786.325	103.137	-50.31
1.43	786.325	103.107	-50.295
1.43333	786.309	103.168	-50.279
1.43667	786.294	103.198	-50.279
1.44	786.294	103.198	-50.264
1.44333	786.248	103.198	-50.264
1.44667	786.218	103.183	-50.31
1.45	786.203	103.153	-50.31
1.45333	786.187	103.137	-50.279
1.45667	786.142	103.168	-50.279
1.46	786.126	103.183	-50.264
1.46333	786.126	103.214	-50.233
1.46667	786.157	103.198	-50.249
1.47	786.157	103.214	-50.264
1.47333	786.172	103.214	-50.249
1.47667	786.187	103.168	-50.264
1.48	786.203	103.137	-50.264
1.48333	786.187	103.168	-50.264
1.48667	786.218	103.122	-50.264
1.49	786.264	103.092	-50.279
1.49333	786.309	103.122	-50.279
1.49667	786.355	103.137	-50.295
1.5	786.386	103.076	-50.31
1.50333	786.386	103.137	-50.325
1.50667	786.386	103.168	-50.34
1.51	786.37	103.122	-50.356
1.51333	786.34	103.076	-50.371
1.51667	786.325	103.122	-50.371
1.52	786.309	103.061	-50.356
1.52333	786.279	103.03	-50.295
1.52667	786.233	103.061	-50.264
1.53	786.218	103.107	-50.218
1.53333	786.187	103.107	-50.203
1.53667	786.157	103.168	-50.203
1.54	786.142	103.183	-50.249
1.54333	786.172	103.229	-50.233
1.54667	786.172	103.244	-50.264
1.55	786.157	103.229	-50.295
1.55333	786.157	103.229	-50.295
1.55667	786.157	103.214	-50.249
1.56	786.142	103.153	-50.249
1.56333	786.126	103.153	-50.218
1.56667	786.157	103.137	-50.233
1.57	786.218	103.092	-50.264
1.57333	786.233	103.122	-50.325
1.57667	786.264	103.122	-50.31
1.58	786.279	103.046	-50.356
1.58333	786.325	103.107	-50.34
1.58667	786.294	103.137	-50.325
1.59	786.309	103.137	-50.279
1.59333	786.34	103.137	-50.295
1.59667	786.386	103.168	-50.264
1.6	786.355	103.107	-50.279
1.60333	786.386	103.092	-50.31
1.60667	786.386	103.092	-50.356
1.61	786.37	103.122	-50.325
1.61333	786.34	103.153	-50.31
1.61667	786.355	103.153	-50.295
1.62	786.34	103.168	-50.31
1.62333	786.325	103.198	-50.31
1.62667	786.279	103.183	-50.371
1.63	786.264	103.214	-50.401
1.63333	786.218	103.259	-50.356
1.63667	786.203	103.229	-50.34
1.64	786.187	103.183	-50.356
1.64333	786.187	103.183	-50.325
1.64667	786.172	103.153	-50.31
1.65	786.157	103.168	-50.295
1.65333	786.157	103.183	-50.264
1.65667	786.157	103.168	-50.249
1.66	786.157	103.168	-50.295
1.66333	786.157	103.153	-50.279
1.66667	786.187	103.153	-50.295
1.67	786.172	103.153	-50.31
1.67333	786.187	103.153	-50.31
1.67667	786.218	103.137	-50.295
1.68	786.264	103.153	-50.279
1.68333	786.279	103.168	-50.295
1.68667	786.294	103.153	-50.31
1.69	786.309	103.137	-50.295
1.69333	786.325	103.137	-50.31
1.69667	786.309	103.153	-50.325
1.7	786.325	103.076	-50.325
1.70333	786.34	103.076	-50.264
1.70667	786.355	103.092	-50.264
1.71	786.355	103.137	-50.249
1.71333	786.34	103.092	-50.295
1.71667	786.325	103.122	-50.31
1.72	786.325	103.107	-50.325
1.72333	786.294	103.153	-50.34
1.72667	786.233	103.107	-50.34
1.73	786.203	103.122	-50.31
1.73333	786.172	103.153	-50.295
1.73667	786.157	103.214	-50.295
1.74	786.157	103.214	-50.279
1.74333	786.172	103.259	-50.249
1.74667	786.187	103.259	-50.264
1.75	786.203	103.244	-50.279
1.75333	786.203	103.183	-50.264
1.75667	786.187	103.122	-50.264
1.76	786.203	103.092	-50.31
1.76333	786.233	103.092	-50.356
1.76667	786.218	103.061	-50.356
1.77	786.233	103.122	-50.34
1.77333	786.264	103.122	-50.325
1.77667	786.279	103.137	-50.31
1.78	786.294	103.122	-50.249
1.78333	786.34	103.168	-50.264
1.78667	786.37	103.122	-50.264
1.79	786.386	103.168	-50.233
1.79333	786.416	103.168	-50.233
1.79667	786.416	103.168	-50.233
1.8	786.447	103.122	-50.218
1.80333	786.431	103.137	-50.249
1.80667	786.401	103.122	-50.295
1.81	786.386	103.092	-50.295
1.81333	786.386	103.137	-50.31
1.81667	786.34	103.198	-50.295
1.82	786.279	103.168	-50.34
1.82333	786.279	103.153	-50.34
1.82667	786.248	103.183	-50.34
1.83	786.187	103.168	-50.31
1.83333	786.157	103.137	-50.325
1.83667	786.187	103.153	-50.295
1.84	786.187	103.168	-50.295
1.84333	786.172	103.168	-50.249
1.84667	786.218	103.153	-50.279
1.85	786.218	103.168	-50.264
1.85333	786.187	103.183	-50.279
1.85667	786.203	103.168	-50.295
1.86	786.248	103.153	-50.295
1.86333	786.248	103.122	-50.279
1.86667	786.279	103.061	-50.264
1.87	786.355	103.061	-50.264
1.87333	786.37	103.076	-50.279
1.87667	786.355	103.107	-50.295
1.88	786.37	103.122	-50.295
1.88333	786.37	103.183	-50.31
1.88667	786.34	103.168	-50.295
1.89	786.325	103.153	-50.295
1.89333	786.34	103.092	-50.295
1.89667	786.325	103.153	-50.295
1.9	786.309	103.137	-50.31
1.90333	786.279	103.198	-50.325
1.90667	786.248	103.198	-50.31
1.91	786.218	103.244	-50.31
1.91333	786.187	103.183	-50.264
1.91667	786.172	103.198	-50.264
1.92	786.157	103.168	-50.279
1.92333	786.157	103.214	-50.264
1.92667	786.157	103.168	-50.31
1.93	786.157	103.259	-50.356
1.93333	786.172	103.229	-50.34
1.93667	786.203	103.198	-50.325
1.94	786.218	103.168	-50.371
1.94333	786.233	103.214	-50.371
1.94667	786.264	103.153	-50.356
1.95	786.294	103.137	-50.325
1.95333	786.325	103.168	-50.31
1.95667	786.355	103.153	-50.264
1.96	786.37	103.107	-50.233
1.96333	786.37	103.122	-50.218
1.96667	786.37	103.137	-50.249
1.97	786.355	103.107	-50.264
1.97333	786.355	103.092	-50.279
1.97667	786.325	103.137	-50.279
1.98	786.309	103.092	-50.31
1.98333	786.279	103.076	-50.295
1.98667	786.279	103.061	-50.264
1.99	786.233	103.076	-50.264
1.99333	786.203	103.046	-50.264
1.99667	786.187	103.076	-50.279
2	786.157	103.092	-50.279
2.00333	786.157	103.137	-50.295
2.00667	786.157	103.153	-50.325
2.01	786.172	103.153	-50.371
2.01333	786.187	103.183	-50.371
2.01667	786.218	103.153	-50.386
2.02	786.218	103.137	-50.401
2.02333	786.218	103.168	-50.356
2.02667	786.248	103.168	-50.325
2.03	786.279	103.137	-50.325
2.03333	786.309	103.229	-50.325
2.03667	786.309	103.198	-50.279
2.04	786.34	103.153	-50.249
2.04333	786.355	103.198	-50.233
2.04667	786.34	103.198	-50.233
2.05	786.325	103.137	-50.249
2.05333	786.325	103.198	-50.279
2.05667	786.34	103.244	-50.34
2.06	786.355	103.214	-50.34
2.06333	786.355	103.198	-50.356
2.06667	786.34	103.214	-50.371
2.07	786.325	103.183	-50.371
2.07333	786.264	103.122	-50.356
2.07667	786.203	103.092	-50.325
2.08	786.172	103.061	-50.295
2.08333	786.142	103.046	-50.279
2.08667	786.142	103.015	-50.295
2.09	786.157	103.076	-50.233
2.09333	786.157	103.092	-50.233
2.09667	786.172	103.183	-50.218
2.1	786.187	103.183	-50.188
2.10333	786.187	103.198	-50.172
2.10667	786.203	103.168	-50.188
2.11	786.248	103.244	-50.157
2.11333	786.248	103.183	-50.157
2.11667	786.294	103.183	-50.188
2.12	786.309	103.198	-50.203
2.12333	786.355	103.214	-50.233
2.12667	786.34	103.168	-50.279
2.13	786.37	103.168	-50.279
2.13333	786.355	103.137	-50.295
2.13667	786.34	103.153	-50.279
2.14	786.309	103.107	-50.279
2.14333	786.279	103.061	-50.279
2.14667	786.248	103.076	-50.264
2.15	786.233	103.122	-50.264
2.15333	786.233	103.076	-50.264
2.15667	786.187	103.122	-50.249
2.16	786.187	103.122	-50.218
2.16333	786.172	103.153	-50.218
2.16667	786.172	103.168	-50.188
2.17	786.142	103.183	-50.172
2.17333	786.157	103.168	-50.203
2.17667	786.157	103.183	-50.249
2.18	786.172	103.122	-50.249
2.18333	786.172	103.092	-50.249
2.18667	786.233	103.076	-50.279
2.19	786.279	103.076	-50.295
2.19333	786.309	103.092	-50.356
2.19667	786.325	103.107	-50.432
2.2	786.355	103.092	-50.493
2.20333	786.37	103.122	-50.539
2.20667	786.37	103.092	-50.569
2.21	786.386	103.061	-50.554
2.21333	786.401	103.046	-50.523
2.21667	786.386	103.061	-50.462
2.22	786.386	103.061	-50.417
2.22333	786.386	103.061	-50.386
2.22667	786.37	103.107	-50.356
2.23	786.34	103.153	-50.356
2.23333	786.34	103.107	-50.295
2.23667	786.294	103.122	-50.295
2.24	786.248	103.168	-50.279
2.24333	786.233	103.122	-50.279
2.24667	786.203	103.092	-50.295
2.25	786.172	103.153	-50.34
2.25333	786.172	103.107	-50.325
2.25667	786.172	103.076	-50.31
2.26	786.157	103.122	-50.295
2.26333	786.157	103.122	-50.295
2.26667	786.172	103.122	-50.279
2.27	786.157	103.137	-50.279
2.27333	786.157	103.137	-50.295
2.27667	786.172	103.107	-50.31
2.28	786.218	103.092	-50.31
2.28333	786.203	103.092	-50.34
2.28667	786.248	103.137	-50.325
2.29	786.264	103.153	-50.295
2.29333	786.279	103.153	-50.264
2.29667	786.279	103.214	-50.249
2.3	786.355	103.183	-50.279
2.30333	786.37	103.168	-50.279
2.30667	786.401	103.168	-50.279
2.31	786.401	103.198	-50.31
2.31333	786.416	103.198	-50.31
2.31667	786.37	103.229	-50.295
2.32	786.355	103.229	-50.295
2.32333	786.325	103.214	-50.295
2.32667	786.325	103.214	-50.279
2.33	786.309	103.198	-50.295
2.33333	786.279	103.153	-50.295
2.33667	786.248	103.137	-50.31
2.34	786.233	103.137	-50.31
2.34333	786.203	103.092	-50.325
2.34667	786.157	103.076	-50.325
2.35	786.157	103.122	-50.325
2.35333	786.172	103.137	-50.325
2.35667	786.172	103.168	-50.31
2.36	786.172	103.198	-50.295
2.36333	786.172	103.168	-50.249
2.36667	786.157	103.168	-50.249
2.37	786.157	103.183	-50.264
2.37333	786.172	103.198	-50.249
2.37667	786.187	103.198	-50.233
2.38	786.233	103.275	-50.249
2.38333	786.248	103.259	-50.203
2.38667	786.248	103.244	-50.188
2.39	786.264	103.168	-50.188
2.39333	786.279	103.183	-50.157
2.39667	786.309	103.122	-50.127
2.4	786.37	103.168	-50.157
2.40333	786.386	103.153	-50.172
2.40667	786.416	103.229	-50.172
2.41	786.447	103.259	-50.218
2.41333	786.416	103.244	-50.249
2.41667	786.386	103.183	-50.249
2.42	786.386	103.183	-50.249
2.42333	786.386	103.137	-50.295
2.42667	786.355	103.076	-50.279
2.43	786.34	103.137	-50.249
2.43333	786.355	103.137	-50.249
2.43667	786.325	103.107	-50.249
2.44	786.279	103.107	-50.249
2.44333	786.264	103.092	-50.279
2.44667	786.248	103.061	-50.31
2.45	786.203	103.061	-50.325
2.45333	786.172	103.046	-50.34
2.45667	786.172	103.092	-50.356
2.46	786.157	103.122	-50.417
2.46333	786.126	103.107	-50.401
2.46667	786.142	103.092	-50.386
2.47	786.142	103.153	-50.34
2.47333	786.126	103.122	-50.34
2.47667	786.126	103.153	-50.264
2.48	786.157	103.198	-50.279
2.48333	786.172	103.229	-50.279
2.48667	786.203	103.214	-50.295
2.49	786.233	103.214	-50.295
2.49333	786.279	103.153	-50.295
2.49667	786.34	103.137	-50.279
2.5	786.355	103.107	-50.249
2.50333	786.386	103.076	-50.233
2.50667	786.431	103.107	-50.233
2.51	786.462	103.133	-50.249
2.51333	786.447	103.133	-50.249
2.51667	786.431	103.229	-50.249
2.52	786.431	103.267	-50.279
2.52333	786.386	103.229	-50.279
2.52667	786.37	103.183	-50.279
2.53	786.355	103.153	-50.325
2.53333	786.34	103.122	-50.34
2.53667	786.279	103.092	-50.31
2.54	786.264	103.03	-50.295
2.54333	786.203	103.046	-50.295
2.54667	786.172	103.076	-50.279
2.55	786.172	103.092	-50.279
2.55333	786.187	103.092	-50.279
2.55667	786.203	103.168	-50.279
2.56	786.218	103.198	-50.295
2.56333	786.218	103.183	-50.31
2.56667	786.218	103.122	-50.34
2.57	786.248	103.137	-50.356
2.57333	786.248	103.122	-50.325
2.57667	786.264	103.137	-50.295
2.58	786.325	103.137	-50.264
2.58333	786.34	103.168	-50.233
2.58667	786.37	103.168	-50.188
2.59	786.386	103.183	-50.188
2.59333	786.416	103.168	-50.188
2.59667	786.401	103.153	-50.172
2.6	786.401	103.153	-50.188
2.60333	786.416	103.183	-50.188
2.60667	786.431	103.153	-50.203
2.61	786.416	103.153	-50.188
2.61333	786.386	103.183	-50.203
2.61667	786.37	103.168	-50.203
2.62	786.325	103.153	-50.249
2.62333	786.264	103.168	-50.233
2.62667	786.218	103.168	-50.203
2.63	786.187	103.137	-50.203
2.63333	786.172	103.153	-50.203
2.63667	786.126	103.137	-50.218
2.64	786.126	103.122	-50.218
2.64333	786.142	103.122	-50.233
2.64667	786.157	103.122	-50.233
2.65	786.157	103.137	-50.233
2.65333	786.218	103.153	-50.264
2.65667	786.233	103.137	-50.264
2.66	786.264	103.122	-50.279
2.66333	786.309	103.168	-50.279
2.66667	786.37	103.153	-50.264
2.67	786.37	103.153	-50.218
2.67333	786.401	103.183	-50.249
2.67667	786.401	103.183	-50.233
2.68	786.401	103.153	-50.264
2.68333	786.386	103.122	-50.31
2.68667	786.37	103.092	-50.31
2.69	786.37	103.076	-50.31
2.69333	786.34	103.061	-50.325
2.69667	786.309	103.015	-50.31
2.7	786.294	103.015	-50.279
2.70333	786.264	103.061	-50.264
2.70667	786.203	103.092	-50.264
2.71	786.187	103.137	-50.264
2.71333	786.187	103.198	-50.233
2.71667	786.187	103.214	-50.249
2.72	786.218	103.229	-50.249
2.72333	786.264	103.198	-50.249
2.72667	786.279	103.168	-50.264
2.73	786.279	103.183	-50.279
2.73333	786.264	103.198	-50.264
2.73667	786.248	103.198	-50.31
2.74	786.248	103.214	-50.295
2.74333	786.264	103.198	-50.31
2.74667	786.294	103.137	-50.264
2.75	786.325	103.137	-50.279
2.75333	786.34	103.061	-50.279
2.75667	786.37	103.046	-50.279
2.76	786.386	103.046	-50.249
2.76333	786.37	103.092	-50.31
2.76667	786.34	103.061	-50.279
2.77	786.325	103.122	-50.218
2.77333	786.264	103.092	-50.233
2.77667	786.218	103.107	-50.295
2.78	786.203	103.061	-50.264
2.78333	786.203	103.092	-50.279
2.78667	786.187	103.092	-50.31
2.79	786.203	103.122	-50.31
2.79333	786.203	103.107	-50.279
2.79667	786.218	103.107	-50.31
2.8	786.233	103.092	-50.279
2.80333	786.279	103.092	-50.264
2.80667	786.279	103.092	-50.264
2.81	786.309	103.122	-50.279
2.81333	786.309	103.153	-50.279
2.81667	786.309	103.168	-50.295
2.82	786.309	103.137	-50.279
2.82333	786.34	103.153	-50.264
2.82667	786.355	103.092	-50.233
2.83	786.37	103.092	-50.233
2.83333	786.37	103.076	-50.264
2.83667	786.386	103.122	-50.264
2.84	786.355	103.107	-50.264
2.84333	786.37	103.183	-50.264
2.84667	786.34	103.198	-50.249
2.85	786.325	103.198	-50.249
2.85333	786.264	103.168	-50.249
2.85667	786.264	103.183	-50.233
2.86	786.203	103.107	-50.203
2.86333	786.172	103.122	-50.249
2.86667	786.157	103.153	-50.264
2.87	786.157	103.168	-50.295
2.87333	786.157	103.137	-50.325
2.87667	786.172	103.183	-50.325
2.88	786.203	103.137	-50.279
2.88333	786.218	103.107	-50.218
2.88667	786.233	103.076	-50.203
2.89	786.233	103.107	-50.157
2.89333	786.279	103.122	-50.172
2.89667	786.279	103.137	-50.172
2.9	786.325	103.183	-50.203
2.90333	786.34	103.198	-50.233
2.90667	786.401	103.229	-50.264
2.91	786.386	103.183	-50.249
2.91333	786.401	103.137	-50.233
2.91667	786.37	103.122	-50.249
2.92	786.37	103.137	-50.249
2.92333	786.325	103.092	-50.279
2.92667	786.309	103.137	-50.325
2.93	786.279	103.198	-50.34
2.93333	786.248	103.198	-50.31
2.93667	786.218	103.183	-50.325
2.94	786.187	103.198	-50.325
2.94333	786.142	103.214	-50.295
2.94667	786.142	103.183	-50.295
2.95	786.157	103.153	-50.325
2.95333	786.187	103.122	-50.31
2.95667	786.203	103.137	-50.31
2.96	786.218	103.122	-50.264
2.96333	786.264	103.153	-50.249
2.96667	786.264	103.137	-50.249
2.97	786.279	103.137	-50.249
2.97333	786.294	103.092	-50.249
2.97667	786.37	103.107	-50.279
2.98	786.386	103.061	-50.295
2.98333	786.416	103.107	-50.264
2.98667	786.416	103.153	-50.264
2.99	786.431	103.198	-50.264
2.99333	786.401	103.168	-50.279
2.99667	786.401	103.168	-50.264
3	786.386	103.137	-50.279
3.00333	786.37	103.153	-50.279
3.00667	786.34	103.137	-50.249
3.01	786.309	103.153	-50.264
3.01333	786.264	103.153	-50.233
3.01667	786.233	103.183	-50.218
3.02	786.233	103.122	-50.203
3.02333	786.248	103.137	-50.203
3.02667	786.248	103.153	-50.218
3.03	786.264	103.229	-50.233
3.03333	786.264	103.244	-50.218
3.03667	786.279	103.29	-50.233
3.04	786.264	103.305	-50.264
3.04333	786.279	103.305	-50.264
3.04667	786.294	103.229	-50.31
3.05	786.325	103.183	-50.31
3.05333	786.325	103.153	-50.279
3.05667	786.37	103.107	-50.264
3.06	786.386	103.076	-50.249
3.06333	786.386	103.107	-50.249
3.06667	786.416	103.137	-50.249
3.07	786.401	103.183	-50.249
3.07333	786.386	103.168	-50.249
3.07667	786.386	103.183	-50.264
3.08	786.386	103.183	-50.249
3.08333	786.34	103.153	-50.264
3.08667	786.34	103.122	-50.279
3.09	786.325	103.122	-50.31
3.09333	786.294	103.122	-50.295
3.09667	786.264	103.137	-50.295
3.1	786.264	103.137	-50.295
3.10333	786.233	103.168	-50.264
3.10667	786.203	103.198	-50.233
3.11	786.172	103.198	-50.264
3.11333	786.157	103.137	-50.279
3.11667	786.142	103.137	-50.295
3.12	786.126	103.107	-50.325
3.12333	786.157	103.122	-50.34
3.12667	786.187	103.092	-50.325
3.13	786.203	103.183	-50.31
3.13333	786.248	103.198	-50.325
3.13667	786.279	103.183	-50.279
3.14	786.279	103.183	-50.233
3.14333	786.325	103.214	-50.233
3.14667	786.355	103.137	-50.233
3.15	786.355	103.107	-50.218
3.15333	786.37	103.107	-50.249
3.15667	786.386	103.107	-50.233
3.16	786.355	103.061	-50.188
3.16333	786.355	103.076	-50.172
3.16667	786.34	103.122	-50.142
3.17	786.325	103.153	-50.157
3.17333	786.279	103.122	-50.172
3.17667	786.233	103.153	-50.157
3.18	786.203	103.137	-50.142
3.18333	786.172	103.122	-50.157
3.18667	786.157	103.092	-50.172
3.19	786.157	103.092	-50.172
3.19333	786.187	103.076	-50.172
3.19667	786.187	103.092	-50.157
3.2	786.203	103.107	-50.127
3.20333	786.233	103.153	-50.096
3.20667	786.264	103.214	-50.081
3.21	786.279	103.275	-50.096
3.21333	786.309	103.305	-50.127
3.21667	786.325	103.275	-50.142
3.22	786.34	103.275	-50.142
3.22333	786.325	103.244	-50.188
3.22667	786.34	103.168	-50.157
3.23	786.325	103.183	-50.172
3.23333	786.309	103.214	-50.188
3.23667	786.264	103.198	-50.188
3.24	786.233	103.168	-50.157
3.24333	786.203	103.183	-50.188
3.24667	786.142	103.137	-50.172
3.25	786.126	103.153	-50.157
3.25333	786.126	103.107	-50.172
3.25667	786.157	103.107	-50.218
3.26	786.142	103.092	-50.218
3.26333	786.172	103.137	-50.233
3.26667	786.203	103.076	-50.249
3.27	786.218	103.076	-50.233
3.27333	786.218	103.061	-50.233
3.27667	786.264	103.061	-50.279
3.28	786.309	102.985	-50.249
3.28333	786.309	103.03	-50.233
3.28667	786.325	103.015	-50.218
3.29	786.34	103.061	-50.203
3.29333	786.355	103.046	-50.203
3.29667	786.355	103.092	-50.233
3.3	786.386	103.03	-50.233
3.30333	786.401	103.076	-50.264
3.30667	786.386	103.092	-50.264
3.31	786.34	103.122	-50.264
3.31333	786.325	103.107	-50.249
3.31667	786.264	103.183	-50.264
3.32	786.233	103.153	-50.279
3.32333	786.233	103.107	-50.31
3.32667	786.233	103.137	-50.31
3.33	786.218	103.168	-50.356
3.33333	786.218	103.092	-50.371
3.33667	786.203	103.137	-50.34
3.34	786.218	103.153	-50.31
3.34333	786.233	103.107	-50.295
3.34667	786.264	103.061	-50.295
3.35	786.264	103.137	-50.279
3.35333	786.309	103.107	-50.279
3.35667	786.294	103.122	-50.279
3.36	786.309	103.153	-50.279
3.36333	786.325	103.183	-50.249
3.36667	786.355	103.122	-50.249
3.37	786.37	103.122	-50.264
3.37333	786.401	103.107	-50.264
3.37667	786.386	103.092	-50.264
3.38	786.37	103.092	-50.279
3.38333	786.386	103.137	-50.31
3.38667	786.355	103.122	-50.295
3.39	786.34	103.122	-50.264
3.39333	786.34	103.137	-50.249
3.39667	786.294	103.122	-50.233
3.4	786.264	103.092	-50.233
3.40333	786.218	103.153	-50.233
3.40667	786.203	103.137	-50.249
3.41	786.172	103.168	-50.203
3.41333	786.172	103.137	-50.188
3.41667	786.172	103.168	-50.172
3.42	786.203	103.107	-50.188
3.42333	786.218	103.107	-50.188
3.42667	786.233	103.061	-50.218
3.43	786.264	103.076	-50.218
3.43333	786.309	103.076	-50.233
3.43667	786.34	103.107	-50.264
3.44	786.37	103.122	-50.264
3.44333	786.386	103.153	-50.279
3.44667	786.416	103.168	-50.295
3.45	786.416	103.153	-50.295
3.45333	786.401	103.168	-50.264
3.45667	786.37	103.198	-50.233
3.46	786.355	103.168	-50.218
3.46333	786.309	103.198	-50.233
3.46667	786.248	103.198	-50.218
3.47	786.218	103.183	-50.249
3.47333	786.187	103.137	-50.279
3.47667	786.187	103.092	-50.295
3.48	786.187	103.076	-50.249
3.48333	786.187	103.092	-50.249
3.48667	786.203	103.107	-50.233
3.49	786.218	103.153	-50.249
3.49333	786.218	103.229	-50.249
3.49667	786.233	103.259	-50.279
3.5	786.264	103.214	-50.279
3.50333	786.309	103.198	-50.264
3.50667	786.34	103.137	-50.279
3.51	786.37	103.107	-50.264
3.51333	786.386	103.092	-50.249
3.51667	786.386	103.092	-50.249
3.52	786.355	103.092	-50.264
3.52333	786.34	103.137	-50.264
3.52667	786.34	103.168	-50.264
3.53	786.309	103.153	-50.264
3.53333	786.294	103.168	-50.279
3.53667	786.264	103.198	-50.279
3.54	786.233	103.198	-50.264
3.54333	786.187	103.229	-50.279
3.54667	786.187	103.259	-50.264
3.55	786.187	103.275	-50.249
3.55333	786.203	103.229	-50.249
3.55667	786.203	103.229	-50.249
3.56	786.203	103.153	-50.264
3.56333	786.187	103.107	-50.249
3.56667	786.172	103.092	-50.249
3.57	786.157	103.092	-50.218
3.57333	786.187	103.076	-50.233
3.57667	786.187	103.122	-50.233
3.58	786.203	103.137	-50.279
3.58333	786.233	103.122	-50.279
3.58667	786.233	103.092	-50.31
3.59	786.233	103.076	-50.295
3.59333	786.279	103.061	-50.295
3.59667	786.294	103.061	-50.31
3.6	786.294	103.061	-50.295
3.60333	786.355	103.122	-50.279
3.60667	786.34	103.092	-50.295
3.61	786.309	103.107	-50.31
3.61333	786.309	103.107	-50.295
3.61667	786.309	103.137	-50.264
3.62	786.279	103.137	-50.249
3.62333	786.309	103.198	-50.249
3.62667	786.34	103.183	-50.233
3.63	786.37	103.183	-50.233
3.63333	786.401	103.168	-50.279
3.63667	786.386	103.198	-50.295
3.64	786.34	103.168	-50.295
3.64333	786.279	103.183	-50.31
3.64667	786.248	103.214	-50.325
3.65	786.157	103.183	-50.356
3.65333	786.157	103.153	-50.356
3.65667	786.142	103.168	-50.34
3.66	786.172	103.107	-50.34
3.66333	786.157	103.092	-50.325
3.66667	786.203	103.107	-50.34
3.67	786.203	103.076	-50.31
3.67333	786.218	103.107	-50.31
3.67667	786.203	103.137	-50.295
3.68	786.203	103.076	-50.295
3.68333	786.218	103.092	-50.279
3.68667	786.233	103.122	-50.279
3.69	786.264	103.122	-50.279
3.69333	786.294	103.137	-50.264
3.69667	786.325	103.198	-50.279
3.7	786.34	103.214	-50.249
3.70333	786.386	103.259	-50.279
3.70667	786.401	103.198	-50.264
3.71	786.431	103.198	-50.264
3.71333	786.431	103.198	-50.264
3.71667	786.447	103.198	-50.295
3.72	786.401	103.153	-50.325
3.72333	786.401	103.198	-50.34
3.72667	786.355	103.183	-50.34
3.73	786.34	103.183	-50.325
3.73333	786.309	103.183	-50.31
3.73667	786.294	103.198	-50.295
3.74	786.264	103.168	-50.295
3.74333	786.264	103.214	-50.279
3.74667	786.233	103.168	-50.295
3.75	786.187	103.153	-50.279
3.75333	786.187	103.153	-50.279
3.75667	786.172	103.153	-50.264
3.76	786.157	103.107	-50.279
3.76333	786.157	103.107	-50.279
3.76667	786.142	103.107	-50.31
3.77	786.157	103.107	-50.31
3.77333	786.172	103.137	-50.325
3.77667	786.187	103.153	-50.34
3.78	786.218	103.168	-50.31
3.78333	786.279	103.153	-50.325
3.78667	786.279	103.076	-50.34
3.79	786.325	103.046	-50.34
3.79333	786.355	103.046	-50.325
3.79667	786.355	103.03	-50.34
3.8	786.325	103.092	-50.279
3.80333	786.34	103.168	-50.264
3.80667	786.325	103.198	-50.31
3.81	786.34	103.214	-50.34
3.81333	786.34	103.244	-50.34
3.81667	786.37	103.198	-50.386
3.82	786.34	103.137	-50.386
3.82333	786.34	103.107	-50.356
3.82667	786.325	103.076	-50.356
3.83	786.294	103.076	-50.356
3.83333	786.294	103.092	-50.295
3.83667	786.309	103.137	-50.295
3.84	786.264	103.137	-50.295
3.84333	786.218	103.137	-50.31
3.84667	786.233	103.122	-50.31
3.85	786.187	103.137	-50.356
3.85333	786.187	103.122	-50.325
3.85667	786.187	103.122	-50.34
3.86	786.203	103.122	-50.34
3.86333	786.157	103.137	-50.356
3.86667	786.187	103.153	-50.325
3.87	786.157	103.168	-50.356
3.87333	786.172	103.198	-50.31
3.87667	786.172	103.214	-50.295
3.88	786.248	103.183	-50.31
3.88333	786.264	103.183	-50.325
3.88667	786.294	103.183	-50.295
3.89	786.294	103.198	-50.295
3.89333	786.294	103.214	-50.295
3.89667	786.294	103.214	-50.279
3.9	786.279	103.168	-50.249
3.90333	786.294	103.153	-50.264
3.90667	786.309	103.092	-50.264
3.91	786.34	103.076	-50.295
3.91333	786.34	103.107	-50.31
3.91667	786.386	103.122	-50.325
3.92	786.386	103.122	-50.325
3.92333	786.37	103.153	-50.356
3.92667	786.34	103.168	-50.325
3.93	786.309	103.214	-50.295
3.93333	786.279	103.183	-50.31
3.93667	786.279	103.183	-50.325
3.94	786.279	103.183	-50.325
3.94333	786.294	103.198	-50.325
3.94667	786.309	103.107	-50.356
3.95	786.279	103.137	-50.386
3.95333	786.248	103.107	-50.386
3.95667	786.248	103.076	-50.371
3.96	786.187	103.03	-50.356
3.96333	786.172	103.122	-50.325
3.96667	786.187	103.092	-50.325
3.97	786.172	103.092	-50.325
3.97333	786.172	103.153	-50.295
3.97667	786.187	103.183	-50.279
3.98	786.187	103.122	-50.295
3.98333	786.187	103.153	-50.279
3.98667	786.187	103.168	-50.279
3.99	786.172	103.122	-50.31
3.99333	786.203	103.076	-50.295
3.99667	786.187	103.122	-50.264
4	786.172	103.137	-50.264
4.00333	786.187	103.168	-50.279
4.00667	786.218	103.198	-50.249
4.01	786.218	103.275	-50.279
4.01333	786.248	103.229	-50.295
4.01667	786.279	103.229	-50.279
4.02	786.325	103.198	-50.249
4.02333	786.34	103.168	-50.264
4.02667	786.355	103.076	-50.249
4.03	786.37	103.076	-50.264
4.03333	786.37	103.061	-50.279
4.03667	786.34	103.107	-50.295
4.04	786.309	103.137	-50.325
4.04333	786.325	103.229	-50.325
4.04667	786.294	103.229	-50.356
4.05	786.294	103.229	-50.356
4.05333	786.264	103.214	-50.356
4.05667	786.264	103.183	-50.356
4.06	786.203	103.122	-50.371
4.06333	786.172	103.122	-50.31
4.06667	786.157	103.122	-50.279
4.07	786.157	103.122	-50.31
4.07333	786.126	103.107	-50.325
4.07667	786.157	103.092	-50.325
4.08	786.172	103.137	-50.31
4.08333	786.172	103.183	-50.31
4.08667	786.187	103.153	-50.279
4.09	786.218	103.168	-50.264
4.09333	786.218	103.183	-50.279
4.09667	786.248	103.183	-50.31
4.1	786.279	103.107	-50.31
4.10333	786.294	103.137	-50.279
4.10667	786.325	103.153	-50.279
4.11	786.355	103.183	-50.279
4.11333	786.386	103.198	-50.295
4.11667	786.386	103.198	-50.31
4.12	786.386	103.153	-50.34
4.12333	786.386	103.183	-50.325
4.12667	786.386	103.137	-50.34
4.13	786.37	103.061	-50.325
4.13333	786.355	103.046	-50.295
4.13667	786.34	103.076	-50.279
4.14	786.325	103.03	-50.279
4.14333	786.294	103.092	-50.264
4.14667	786.264	103.137	-50.264
4.15	786.248	103.198	-50.279
4.15333	786.233	103.198	-50.249
4.15667	786.203	103.244	-50.249
4.16	786.172	103.183	-50.249
4.16333	786.157	103.183	-50.264
4.16667	786.157	103.153	-50.264
4.17	786.172	103.137	-50.295
4.17333	786.172	103.107	-50.31
4.17667	786.218	103.153	-50.325
4.18	786.248	103.107	-50.31
4.18333	786.264	103.137	-50.325
4.18667	786.279	103.122	-50.31
4.19	786.325	103.107	-50.264
4.19333	786.325	103.092	-50.233
4.19667	786.325	103.107	-50.249
4.2	786.37	103.076	-50.295
4.20333	786.401	103.076	-50.295
4.20667	786.401	103.092	-50.325
4.21	786.416	103.122	-50.325
4.21333	786.416	103.137	-50.325
4.21667	786.34	103.122	-50.295
4.22	786.279	103.122	-50.295
4.22333	786.264	103.107	-50.264
4.22667	786.233	103.076	-50.249
4.23	786.218	103.076	-50.264
4.23333	786.218	103.076	-50.295
4.23667	786.203	103.107	-50.325
4.24	786.157	103.107	-50.34
4.24333	786.126	103.092	-50.371
4.24667	786.096	103.076	-50.356
4.25	786.081	103.107	-50.31
4.25333	786.111	103.107	-50.31
4.25667	786.142	103.107	-50.31
4.26	786.142	103.107	-50.295
4.26333	786.187	103.107	-50.295
4.26667	786.218	103.076	-50.31
4.27	786.218	103.061	-50.295
4.27333	786.233	103.03	-50.295
4.27667	786.294	103.092	-50.279
4.28	786.294	103.107	-50.249
4.28333	786.325	103.122	-50.233
4.28667	786.355	103.092	-50.218
4.29	786.386	103.107	-50.203
4.29333	786.37	103.092	-50.203
4.29667	786.386	103.122	-50.218
4.3	786.401	103.137	-50.203
4.30333	786.401	103.168	-50.233
4.30667	786.37	103.183	-50.295
4.31	786.386	103.183	-50.264
4.31333	786.37	103.153	-50.264
4.31667	786.34	103.183	-50.295
4.32	786.325	103.198	-50.279
4.32333	786.279	103.229	-50.233
4.32667	786.248	103.183	-50.295
4.33	786.203	103.214	-50.279
4.33333	786.172	103.198	-50.249
4.33667	786.142	103.229	-50.249
4.34	786.142	103.214	-50.279
4.34333	786.111	103.198	-50.249
4.34667	786.111	103.153	-50.218
4.35	786.126	103.168	-50.203
4.35333	786.157	103.122	-50.203
4.35667	786.187	103.137	-50.218
4.36	786.233	103.137	-50.249
4.36333	786.248	103.183	-50.279
4.36667	786.264	103.137	-50.31
4.37	786.279	103.153	-50.34
4.37333	786.309	103.107	-50.325
4.37667	786.34	103.107	-50.325
4.38	786.37	103.061	-50.325
4.38333	786.355	103.092	-50.325
4.38667	786.386	103.122	-50.295
4.39	786.37	103.153	-50.295
4.39333	786.309	103.153	-50.31
4.39667	786.325	103.137	-50.325
4.4	786.325	103.122	-50.31
4.40333	786.264	103.076	-50.31
4.40667	786.248	103.092	-50.295
4.41	786.248	103.137	-50.279
4.41333	786.218	103.183	-50.31
4.41667	786.203	103.229	-50.31
4.42	786.203	103.198	-50.31
4.42333	786.172	103.229	-50.34
4.42667	786.172	103.183	-50.34
4.43	786.142	103.168	-50.31
4.43333	786.142	103.092	-50.34
4.43667	786.142	103.122	-50.34
4.44	786.172	103.015	-50.34
4.44333	786.203	103.076	-50.34
4.44667	786.264	103.046	-50.356
4.45	786.309	103.076	-50.34
4.45333	786.325	103.107	-50.325
4.45667	786.355	103.168	-50.295
4.46	786.386	103.107	-50.295
4.46333	786.416	103.137	-50.325
4.46667	786.416	103.122	-50.34
4.47	786.431	103.137	-50.356
4.47333	786.447	103.137	-50.34
4.47667	786.416	103.168	-50.31
4.48	786.386	103.198	-50.264
4.48333	786.34	103.229	-50.249
4.48667	786.325	103.183	-50.203
4.49	786.279	103.183	-50.188
4.49333	786.264	103.153	-50.218
4.49667	786.233	103.183	-50.218
4.5	786.233	103.153	-50.233
4.50333	786.203	103.198	-50.249
4.50667	786.203	103.214	-50.279
4.51	786.203	103.229	-50.279
4.51333	786.172	103.122	-50.295
4.51667	786.203	103.122	-50.31
4.52	786.233	103.092	-50.356
4.52333	786.248	103.076	-50.31
4.52667	786.264	103.107	-50.279
4.53	786.309	103.153	-50.264
4.53333	786.325	103.168	-50.249
4.53667	786.325	103.168	-50.203
4.54	786.325	103.168	-50.218
4.54333	786.325	103.153	-50.218
4.54667	786.355	103.153	-50.233
4.55	786.34	103.168	-50.233
4.55333	786.355	103.122	-50.264
4.55667	786.355	103.153	-50.249
4.56	786.34	103.168	-50.218
4.56333	786.309	103.137	-50.203
4.56667	786.264	103.061	-50.203
4.57	786.218	103.107	-50.203
4.57333	786.187	103.076	-50.264
4.57667	786.172	103.092	-50.295
4.58	786.142	103.076	-50.279
4.58333	786.157	103.137	-50.264
4.58667	786.172	103.107	-50.264
4.59	786.187	103.137	-50.249
4.59333	786.218	103.107	-50.249
4.59667	786.233	103.214	-50.264
4.6	786.264	103.214	-50.279
4.60333	786.279	103.244	-50.295
4.60667	786.325	103.214	-50.295
4.61	786.325	103.183	-50.31
4.61333	786.355	103.092	-50.295
4.61667	786.37	103.122	-50.279
4.62	786.386	103.092	-50.279
4.62333	786.34	103.046	-50.295
4.62667	786.325	103.076	-50.295
4.63	786.309	103.107	-50.264
4.63333	786.294	103.03	-50.264
4.63667	786.279	103.061	-50.233
4.64	786.264	103.076	-50.233
4.64333	786.248	103.122	-50.249
4.64667	786.233	103.092	-50.264
4.65	786.187	103.107	-50.249
4.65333	786.142	103.137	-50.233
4.65667	786.142	103.153	-50.203
4.66	786.142	103.122	-50.188
4.66333	786.111	103.183	-50.218
4.66667	786.111	103.229	-50.218
4.67	786.142	103.183	-50.233
4.67333	786.157	103.229	-50.233
4.67667	786.187	103.214	-50.233
4.68	786.233	103.168	-50.233
4.68333	786.294	103.153	-50.218
4.68667	786.309	103.183	-50.218
4.69	786.355	103.137	-50.249
4.69333	786.37	103.153	-50.264
4.69667	786.355	103.153	-50.264
4.7	786.34	103.122	-50.279
4.70333	786.37	103.122	-50.249
4.70667	786.325	103.137	-50.233
4.71	786.294	103.153	-50.218
4.71333	786.294	103.183	-50.233
4.71667	786.309	103.214	-50.233
4.72	786.264	103.153	-50.264
4.72333	786.248	103.122	-50.264
4.72667	786.248	103.076	-50.279
4.73	786.233	103.076	-50.295
4.73333	786.187	103.046	-50.325
4.73667	786.172	103.092	-50.31
4.74	786.187	103.137	-50.325
4.74333	786.187	103.137	-50.325
4.74667	786.233	103.107	-50.295
4.75	786.279	103.137	-50.295
4.75333	786.294	103.137	-50.325
4.75667	786.325	103.168	-50.264
4.76	786.355	103.168	-50.233
4.76333	786.355	103.198	-50.233
4.76667	786.34	103.229	-50.233
4.77	786.37	103.229	-50.233
4.77333	786.37	103.183	-50.249
4.77667	786.37	103.168	-50.249
4.78	786.355	103.122	-50.264
4.78333	786.355	103.092	-50.249
4.78667	786.309	103.076	-50.249
4.79	786.279	103.061	-50.264
4.79333	786.233	103.061	-50.264
4.79667	786.187	103.122	-50.249
4.8	786.172	103.122	-50.233
4.80333	786.187	103.153	-50.233
4.80667	786.187	103.183	-50.218
4.81	786.187	103.198	-50.218
4.81333	786.218	103.183	-50.233
4.81667	786.233	103.168	-50.233
4.82	786.233	103.107	-50.233
4.82333	786.279	103.076	-50.233
4.82667	786.325	103.076	-50.218
4.83	786.355	103.046	-50.203
4.83333	786.386	103.046	-50.218
4.83667	786.431	103.092	-50.218
4.84	786.416	103.107	-50.264
4.84333	786.416	103.153	-50.264
4.84667	786.386	103.137	-50.249
4.85	786.355	103.137	-50.233
4.85333	786.309	103.107	-50.218
4.85667	786.294	103.122	-50.218
4.86	786.248	103.107	-50.218
4.86333	786.233	103.122	-50.218
4.86667	786.218	103.122	-50.233
4.87	786.187	103.122	-50.233
4.87333	786.157	103.107	-50.218
4.87667	786.172	103.107	-50.233
4.88	786.203	103.092	-50.249
4.88333	786.218	103.092	-50.249
4.88667	786.264	103.122	-50.279
4.89	786.279	103.168	-50.279
4.89333	786.279	103.122	-50.31
4.89667	786.279	103.137	-50.279
4.9	786.294	103.168	-50.279
4.90333	786.309	103.153	-50.279
4.90667	786.34	103.076	-50.279
4.91	786.37	103.153	-50.279
4.91333	786.355	103.168	-50.279
4.91667	786.34	103.137	-50.279
4.92	786.325	103.122	-50.249
4.92333	786.294	103.183	-50.249
4.92667	786.279	103.107	-50.264
4.93	786.279	103.153	-50.295
4.93333	786.248	103.183	-50.279
4.93667	786.218	103.198	-50.264
4.94	786.218	103.168	-50.264
4.94333	786.203	103.244	-50.279
4.94667	786.172	103.183	-50.295
4.95	786.157	103.183	-50.264
4.95333	786.172	103.168	-50.295
4.95667	786.157	103.183	-50.31
4.96	786.142	103.153	-50.279
4.96333	786.203	103.153	-50.295
4.96667	786.233	103.137	-50.325
4.97	786.233	103.153	-50.31
4.97333	786.294	103.168	-50.295
4.97667	786.325	103.168	-50.325
4.98	786.325	103.198	-50.31
4.98333	786.37	103.214	-50.325
4.98667	786.386	103.214	-50.34
4.99	786.386	103.137	-50.325
4.99333	786.386	103.107	-50.249
4.99667	786.355	103.061	-50.249
5	786.325	102.985	-50.249
5.00333	786.325	102.939	-50.233
5.00667	786.279	102.985	-50.218
5.01	786.279	103	-50.249
5.01333	786.264	102.985	-50.249
5.01667	786.248	103.061	-50.264
5.02	786.218	103.122	-50.249
5.02333	786.203	103.122	-50.264
5.02667	786.172	103.137	-50.249
5.03	786.157	103.168	-50.233
5.03333	786.142	103.107	-50.233
5.03667	786.142	103.076	-50.249
5.04	786.157	103.076	-50.264
5.04333	786.172	103.076	-50.31
5.04667	786.218	103.092	-50.295
5.05	786.233	103.153	-50.31
5.05333	786.279	103.214	-50.34
5.05667	786.294	103.229	-50.34
5.06	786.294	103.198	-50.325
5.06333	786.294	103.198	-50.371
5.06667	786.325	103.168	-50.371
5.07	786.34	103.107	-50.401
5.07333	786.34	103.092	-50.386
5.07667	786.37	103.092	-50.371
5.08	786.37	103.107	-50.356
5.08333	786.37	103.137	-50.325
5.08667	786.37	103.153	-50.295
5.09	786.355	103.183	-50.295
5.09333	786.325	103.183	-50.279
5.09667	786.309	103.183	-50.279
5.1	786.264	103.153	-50.295
5.10333	786.187	103.168	-50.31
5.10667	786.157	103.122	-50.325
5.11	786.142	103.137	-50.295
5.11333	786.142	103.092	-50.279
5.11667	786.142	103.092	-50.249
5.12	786.157	103.076	-50.218
5.12333	786.157	103.076	-50.218
5.12667	786.157	103.061	-50.233
5.13	786.157	103.122	-50.218
5.13333	786.157	103.122	-50.264
5.13667	786.203	103.168	-50.279
5.14	786.248	103.168	-50.279
5.14333	786.279	103.198	-50.295
5.14667	786.309	103.137	-50.325
5.15	786.34	103.107	-50.295
5.15333	786.355	103.076	-50.295
5.15667	786.37	103.092	-50.279
5.16	786.386	103.061	-50.31
5.16333	786.386	103.076	-50.264
5.16667	786.401	103.122	-50.233
5.17	786.386	103.122	-50.203
5.17333	786.37	103.092	-50.233
5.17667	786.355	103.122	-50.203
5.18	786.34	103.137	-50.188
5.18333	786.325	103.122	-50.218
5.18667	786.294	103.122	-50.203
5.19	786.294	103.168	-50.172
5.19333	786.279	103.122	-50.203
5.19667	786.264	103.122	-50.218
5.2	786.248	103.153	-50.188
5.20333	786.248	103.122	-50.203
5.20667	786.218	103.076	-50.203
5.21	786.218	103.092	-50.203
5.21333	786.203	103.03	-50.233
5.21667	786.187	103.015	-50.279
5.22	786.187	103.015	-50.325
5.22333	786.218	103.03	-50.325
5.22667	786.233	103.061	-50.325
5.23	786.264	103.168	-50.31
5.23333	786.294	103.198	-50.249
5.23667	786.325	103.259	-50.203
5.24	786.309	103.29	-50.203
5.24333	786.309	103.305	-50.142
5.24667	786.309	103.259	-50.142
5.25	786.309	103.214	-50.157
5.25333	786.279	103.198	-50.111
5.25667	786.294	103.229	-50.111
5.26	786.294	103.198	-50.172
5.26333	786.325	103.229	-50.203
5.26667	786.325	103.275	-50.249
5.27	786.34	103.275	-50.279
5.27333	786.355	103.214	-50.279
5.27667	786.34	103.214	-50.295
5.28	786.279	103.153	-50.34
5.28333	786.279	103.137	-50.386
5.28667	786.233	103.137	-50.432
5.29	786.203	103.122	-50.447
5.29333	786.203	103.122	-50.401
5.29667	786.203	103.137	-50.386
5.3	786.187	103.092	-50.34
5.30333	786.218	103.046	-50.295
5.30667	786.203	103.061	-50.295
5.31	786.203	103.092	-50.31
5.31333	786.218	103.076	-50.295
5.31667	786.218	103.107	-50.279
5.32	786.233	103.122	-50.295
5.32333	786.248	103.122	-50.31
5.32667	786.264	103.107	-50.279
5.33	786.279	103.122	-50.249
5.33333	786.325	103.137	-50.279
5.33667	786.355	103.153	-50.31
5.34	786.401	103.153	-50.279
5.34333	786.447	103.168	-50.31
5.34667	786.462	103.214	-50.325
5.35	786.447	103.198	-50.295
5.35333	786.431	103.168	-50.279
5.35667	786.401	103.198	-50.295
5.36	786.386	103.168	-50.279
5.36333	786.37	103.137	-50.264
5.36667	786.34	103.153	-50.264
5.37	786.34	103.183	-50.279
5.37333	786.325	103.183	-50.264
5.37667	786.294	103.168	-50.264
5.38	786.248	103.153	-50.279
5.38333	786.233	103.153	-50.279
5.38667	786.187	103.122	-50.279
5.39	786.172	103.107	-50.295
5.39333	786.142	103.137	-50.31
5.39667	786.172	103.198	-50.31
5.4	786.172	103.183	-50.31
5.40333	786.187	103.198	-50.295
5.40667	786.187	103.168	-50.295
5.41	786.218	103.198	-50.264
5.41333	786.233	103.137	-50.249
5.41667	786.248	103.137	-50.218
5.42	786.264	103.153	-50.218
5.42333	786.309	103.183	-50.233
5.42667	786.309	103.107	-50.264
5.43	786.309	103.137	-50.249
5.43333	786.325	103.107	-50.264
5.43667	786.325	103.076	-50.249
5.44	786.309	103.076	-50.249
5.44333	786.325	103.092	-50.249
5.44667	786.325	103.092	-50.233
5.45	786.34	103.107	-50.264
5.45333	786.34	103.153	-50.264
5.45667	786.34	103.107	-50.249
5.46	786.325	103.137	-50.264
5.46333	786.325	103.153	-50.279
5.46667	786.294	103.137	-50.233
5.47	786.264	103.168	-50.249
5.47333	786.218	103.214	-50.233
5.47667	786.187	103.183	-50.218
5.48	786.172	103.168	-50.218
5.48333	786.172	103.229	-50.203
5.48667	786.172	103.153	-50.188
5.49	786.203	103.183	-50.157
5.49333	786.233	103.168	-50.157
5.49667	786.233	103.137	-50.172
5.5	786.233	103.092	-50.218
5.50333	786.248	103.122	-50.249
5.50667	786.294	103.076	-50.295
5.51	786.309	103.137	-50.31
5.51333	786.355	103.122	-50.325
5.51667	786.386	103.122	-50.279
5.52	786.431	103.122	-50.233
5.52333	786.416	103.137	-50.218
5.52667	786.431	103.107	-50.188
5.53	786.416	103.122	-50.172
5.53333	786.401	103.168	-50.172
5.53667	786.416	103.183	-50.188
5.54	786.401	103.198	-50.157
5.54333	786.355	103.244	-50.188
5.54667	786.34	103.229	-50.188
5.55	786.309	103.168	-50.218
5.55333	786.233	103.137	-50.203
5.55667	786.203	103.153	-50.233
5.56	786.172	103.076	-50.218
5.56333	786.142	103.137	-50.203
5.56667	786.157	103.183	-50.233
5.57	786.142	103.198	-50.233
5.57333	786.142	103.183	-50.203
5.57667	786.142	103.214	-50.203
5.58	786.142	103.198	-50.218
5.58333	786.126	103.168	-50.218
5.58667	786.142	103.153	-50.218
5.59	786.126	103.183	-50.249
5.59333	786.157	103.198	-50.233
5.59667	786.172	103.198	-50.249
5.6	786.218	103.244	-50.233
5.60333	786.279	103.305	-50.264
5.60667	786.355	103.275	-50.264
5.61	786.386	103.275	-50.279
5.61333	786.431	103.214	-50.233
5.61667	786.416	103.198	-50.233
5.62	786.37	103.092	-50.233
5.62333	786.34	103.076	-50.218
5.62667	786.309	103.061	-50.203
5.63	786.294	103.076	-50.233
5.63333	786.294	103.076	-50.249
5.63667	786.294	103.137	-50.233
5.64	786.264	103.122	-50.249
5.64333	786.248	103.183	-50.264
5.64667	786.203	103.183	-50.279
5.65	786.157	103.198	-50.264
5.65333	786.111	103.183	-50.295
5.65667	786.111	103.198	-50.325
5.66	786.111	103.107	-50.295
5.66333	786.126	103.153	-50.279
5.66667	786.142	103.168	-50.264
5.67	786.203	103.183	-50.249
5.67333	786.233	103.168	-50.233
5.67667	786.279	103.183	-50.249
5.68	786.309	103.168	-50.218
5.68333	786.34	103.153	-50.218
5.68667	786.355	103.122	-50.233
5.69	786.355	103.168	-50.249
5.69333	786.34	103.168	-50.233
5.69667	786.34	103.137	-50.233
5.7	786.34	103.061	-50.264
5.70333	786.325	103.092	-50.249
5.70667	786.309	103.03	-50.218
5.71	786.294	103.046	-50.249
5.71333	786.248	103.03	-50.279
5.71667	786.203	103.107	-50.249
5.72	786.172	103.092	-50.233
5.72333	786.157	103.092	-50.264
5.72667	786.126	103.107	-50.264
5.73	786.111	103.153	-50.249
5.73333	786.142	103.122	-50.233
5.73667	786.142	103.153	-50.233
5.74	786.142	103.153	-50.218
5.74333	786.172	103.122	-50.203
5.74667	786.218	103.122	-50.203
5.75	786.233	103.137	-50.203
5.75333	786.279	103.137	-50.188
5.75667	786.34	103.153	-50.203
5.76	786.37	103.137	-50.233
5.76333	786.401	103.107	-50.249
5.76667	786.416	103.107	-50.249
5.77	786.416	103.107	-50.264
5.77333	786.37	103.137	-50.264
5.77667	786.355	103.168	-50.264
5.78	786.309	103.214	-50.264
5.78333	786.248	103.183	-50.279
5.78667	786.233	103.168	-50.264
5.79	786.218	103.137	-50.233
5.79333	786.172	103.137	-50.218
5.79667	786.157	103.092	-50.218
5.8	786.157	103.122	-50.233
5.80333	786.142	103.153	-50.233
5.80667	786.142	103.137	-50.249
5.81	786.187	103.137	-50.249
5.81333	786.218	103.153	-50.249
5.81667	786.264	103.168	-50.264
5.82	786.294	103.137	-50.249
5.82333	786.325	103.153	-50.249
5.82667	786.34	103.168	-50.218
5.83	786.355	103.183	-50.188
5.83333	786.355	103.183	-50.188
5.83667	786.34	103.214	-50.203
5.84	786.34	103.229	-50.188
5.84333	786.309	103.229	-50.233
5.84667	786.279	103.214	-50.264
5.85	786.279	103.168	-50.264
5.85333	786.248	103.137	-50.31
5.85667	786.203	103.168	-50.295
5.86	786.187	103.168	-50.279
5.86333	786.172	103.183	-50.279
5.86667	786.126	103.198	-50.279
5.87	786.142	103.183	-50.295
5.87333	786.172	103.137	-50.295
5.87667	786.187	103.122	-50.279
5.88	786.172	103.137	-50.279
5.88333	786.187	103.153	-50.264
5.88667	786.203	103.153	-50.249
5.89	786.218	103.168	-50.264
5.89333	786.233	103.137	-50.249
5.89667	786.309	103.107	-50.264
5.9	786.355	103.061	-50.279
5.90333	786.37	103.046	-50.279
5.90667	786.386	103.015	-50.279
5.91	786.401	103.03	-50.31
5.91333	786.37	103.092	-50.31
5.91667	786.355	103.137	-50.31
5.92	786.325	103.168	-50.325
5.92333	786.279	103.229	-50.356
5.92667	786.233	103.244	-50.34
5.93	786.203	103.214	-50.31
5.93333	786.187	103.168	-50.295
5.93667	786.187	103.168	-50.264
5.94	786.187	103.168	-50.264
5.94333	786.172	103.183	-50.264
5.94667	786.157	103.168	-50.249
5.95	786.172	103.244	-50.203
5.95333	786.142	103.259	-50.218
5.95667	786.187	103.229	-50.233
5.96	786.233	103.229	-50.233
5.96333	786.264	103.214	-50.249
5.96667	786.294	103.137	-50.279
5.97	786.34	103.153	-50.279
5.97333	786.309	103.137	-50.233
5.97667	786.34	103.153	-50.279
5.98	786.355	103.168	-50.264
5.98333	786.34	103.214	-50.264
5.98667	786.34	103.153	-50.249
5.99	786.355	103.153	-50.279
5.99333	786.309	103.107	-50.279
5.99667	786.279	103.092	-50.279
6	786.218	103.076	-50.279
6.00333	786.172	103.076	-50.249
6.00667	786.142	103.092	-50.233
6.01	786.126	103.107	-50.218
6.01333	786.126	103.076	-50.249
6.01667	786.157	103.092	-50.249
6.02	786.203	103.122	-50.249
6.02333	786.218	103.137	-50.249
6.02667	786.233	103.122	-50.249
6.03	786.264	103.122	-50.249
6.03333	786.264	103.076	-50.249
6.03667	786.264	103.092	-50.279
6.04	786.279	103.092	-50.264
6.04333	786.294	103.107	-50.264
6.04667	786.325	103.122	-50.264
6.05	786.355	103.168	-50.264
6.05333	786.355	103.153	-50.249
6.05667	786.37	103.153	-50.279
6.06	786.37	103.168	-50.264
6.06333	786.34	103.168	-50.264
6.06667	786.325	103.168	-50.279
6.07	786.34	103.153	-50.264
6.07333	786.309	103.122	-50.233
6.07667	786.309	103.137	-50.233
6.08	786.279	103.168	-50.233
6.08333	786.264	103.137	-50.249
6.08667	786.218	103.092	-50.264
6.09	786.203	103.092	-50.264
6.09333	786.157	103.046	-50.264
6.09667	786.187	103.061	-50.279
6.1	786.172	103.092	-50.249
6.10333	786.172	103.183	-50.249
6.10667	786.203	103.153	-50.249
6.11	786.264	103.214	-50.218
6.11333	786.264	103.214	-50.203
6.11667	786.264	103.198	-50.249
6.12	786.264	103.153	-50.249
6.12333	786.248	103.214	-50.218
6.12667	786.248	103.137	-50.233
6.13	786.264	103.092	-50.249
6.13333	786.279	103.092	-50.233
6.13667	786.309	103.092	-50.249
6.14	786.34	103.076	-50.279
6.14333	786.309	103.137	-50.31
6.14667	786.325	103.153	-50.325
6.15	786.34	103.183	-50.325
6.15333	786.355	103.214	-50.325
6.15667	786.309	103.229	-50.31
6.16	786.294	103.214	-50.249
6.16333	786.248	103.214	-50.218
6.16667	786.218	103.168	-50.203
6.17	786.157	103.168	-50.233
6.17333	786.172	103.122	-50.249
6.17667	786.157	103.137	-50.264
6.18	786.126	103.168	-50.249
6.18333	786.126	103.183	-50.233
6.18667	786.142	103.168	-50.218
6.19	786.126	103.198	-50.264
6.19333	786.142	103.137	-50.279
6.19667	786.172	103.107	-50.295
6.2	786.172	103.092	-50.31
6.20333	786.203	103.061	-50.31
6.20667	786.218	103.061	-50.295
6.21	786.248	103.092	-50.279
6.21333	786.264	103.076	-50.249
6.21667	786.309	103.092	-50.249
6.22	786.325	103.122	-50.249
6.22333	786.34	103.107	-50.249
6.22667	786.37	103.076	-50.264
6.23	786.386	103.092	-50.279
6.23333	786.401	103.061	-50.279
6.23667	786.386	103.061	-50.264
6.24	786.37	103.046	-50.264
6.24333	786.34	103.092	-50.31
6.24667	786.355	103.122	-50.295
6.25	786.325	103.137	-50.279
6.25333	786.355	103.122	-50.295
6.25667	786.37	103.122	-50.295
6.26	786.355	103.076	-50.264
6.26333	786.309	103.046	-50.279
6.26667	786.279	103.061	-50.279
6.27	786.218	103.061	-50.279
6.27333	786.187	103.076	-50.264
6.27667	786.157	103.092	-50.264
6.28	786.157	103.107	-50.279
6.28333	786.142	103.137	-50.264
6.28667	786.157	103.168	-50.218
6.29	786.187	103.183	-50.233
6.29333	786.203	103.198	-50.264
6.29667	786.218	103.198	-50.279
6.3	786.233	103.137	-50.279
6.30333	786.233	103.092	-50.31
6.30667	786.218	103.076	-50.325
6.31	786.248	103.061	-50.31
6.31333	786.248	103.046	-50.31
6.31667	786.279	103.076	-50.325
6.32	786.294	103.061	-50.31
6.32333	786.309	103.076	-50.264
6.32667	786.325	103.107	-50.279
6.33	786.34	103.137	-50.279
6.33333	786.34	103.076	-50.295
6.33667	786.325	103.107	-50.279
6.34	786.325	103.076	-50.264
6.34333	786.309	103.03	-50.233
6.34667	786.264	103.03	-50.249
6.35	786.233	103.092	-50.249
6.35333	786.218	103.107	-50.249
6.35667	786.187	103.122	-50.249
6.36	786.172	103.107	-50.249
6.36333	786.187	103.122	-50.203
6.36667	786.187	103.092	-50.218
6.37	786.187	103.076	-50.233
6.37333	786.187	103.061	-50.264
6.37667	786.187	103.092	-50.249
6.38	786.172	103.046	-50.264
6.38333	786.172	103.107	-50.249
6.38667	786.187	103.137	-50.249
6.39	786.218	103.153	-50.233
6.39333	786.233	103.137	-50.233
6.39667	786.248	103.168	-50.233
6.4	786.294	103.122	-50.249
6.40333	786.325	103.122	-50.295
6.40667	786.325	103.137	-50.264
6.41	786.325	103.183	-50.264
6.41333	786.34	103.137	-50.249
6.41667	786.34	103.153	-50.264
6.42	786.34	103.168	-50.233
6.42333	786.355	103.168	-50.249
6.42667	786.355	103.137	-50.249
6.43	786.355	103.198	-50.249
6.43333	786.309	103.168	-50.203
6.43667	786.279	103.137	-50.218
6.44	786.233	103.137	-50.249
6.44333	786.218	103.183	-50.249
6.44667	786.187	103.137	-50.279
6.45	786.187	103.168	-50.31
6.45333	786.157	103.168	-50.295
6.45667	786.142	103.153	-50.31
6.46	786.126	103.137	-50.295
6.46333	786.142	103.153	-50.279
6.46667	786.157	103.137	-50.295
6.47	786.187	103.153	-50.31
6.47333	786.203	103.137	-50.31
6.47667	786.187	103.122	-50.325
6.48	786.172	103.107	-50.31
6.48333	786.157	103.153	-50.295
6.48667	786.142	103.137	-50.279
6.49	786.172	103.183	-50.279
6.49333	786.203	103.198	-50.249
6.49667	786.218	103.229	-50.249
6.5	786.248	103.214	-50.218
6.50333	786.294	103.229	-50.218
6.50667	786.309	103.229	-50.249
6.51	786.325	103.244	-50.325
6.51333	786.325	103.229	-50.325
6.51667	786.325	103.214	-50.34
6.52	786.294	103.183	-50.34
6.52333	786.279	103.183	-50.295
6.52667	786.279	103.137	-50.264
6.53	786.309	103.153	-50.249
6.53333	786.325	103.168	-50.218
6.53667	786.34	103.229	-50.233
6.54	786.34	103.168	-50.218
6.54333	786.325	103.168	-50.218
6.54667	786.279	103.153	-50.218
6.55	786.233	103.137	-50.218
6.55333	786.203	103.092	-50.218
6.55667	786.172	103.168	-50.233
6.56	786.142	103.168	-50.233
6.56333	786.142	103.153	-50.279
6.56667	786.142	103.122	-50.295
6.57	786.126	103.137	-50.31
6.57333	786.142	103.107	-50.325
6.57667	786.172	103.122	-50.34
6.58	786.172	103.107	-50.34
6.58333	786.187	103.122	-50.31
6.58667	786.218	103.137	-50.264
6.59	786.233	103.137	-50.249
6.59333	786.264	103.153	-50.218
6.59667	786.294	103.214	-50.203
6.6	786.325	103.229	-50.249
6.60333	786.355	103.183	-50.249
6.60667	786.37	103.198	-50.264
6.61	786.37	103.183	-50.295
6.61333	786.37	103.168	-50.325
6.61667	786.37	103.168	-50.34
6.62	786.355	103.244	-50.356
6.62333	786.309	103.275	-50.325
6.62667	786.279	103.29	-50.279
6.63	786.248	103.275	-50.249
6.63333	786.187	103.244	-50.264
6.63667	786.172	103.183	-50.249
6.64	786.157	103.122	-50.279
6.64333	786.157	103.107	-50.295
6.64667	786.172	103.092	-50.295
6.65	786.187	103.137	-50.279
6.65333	786.187	103.107	-50.279
6.65667	786.203	103.092	-50.249
6.66	786.187	103.061	-50.249
[truncated: 16,001 more rows]
